# Supplementary material for: Evolutionary dynamics of the calcium/cation antiporter superfamily in Brassicaceae: codon usage, selection pressure, and BnCaCAs role in abiotic stress response
Source: Front Plant Sci. 2025 Jul 8;16:1506461. doi: 10.3389/fpls.2025.1506461 (PMC12279817; doi:10.3389/fpls.2025.1506461)
Supplement: Supplementary file 2 [file Table2.xlsx]

## Sheet: Sheet1
Supplementary File 2: Physicochemical properties and subcellular location of CaCA gene family in B. napus, B. rapa, B. oleracea, and A. thaliana
Gene name	Gene ID	Chromosome/scaffold name	Gene start (bp)	Gene end (bp)	Strand	Length	Weight	pI	Localization		TMM domain
BnCAX1	BnaA01g29870D	BnA01	20629016	20631958	-1	443	48.31	4.71	Cell membrane|Lysosome/Vacuole	Membrane bound Vacuolar	11
BnCAX2	BnaA03g32760D	BnA03	15810824	15813861	1	501	55.01	5.39	Cell membrane|Lysosome/Vacuole	Membrane bound Vacuolar	11
BnCAX3	BnaA03g41510D	BnA03	20837969	20841495	1	461	49.84	5.57	Cell membrane|Lysosome/Vacuole	Membrane bound Vacuolar	11
BnCAX4	BnaA04g21850D	BnA04	16605802	16609586	-1	466	50.35	5.5	Cell membrane|Lysosome/Vacuole	Membrane bound Vacuolar	11
BnCAX5	BnaA05g06490D	BnA05	3527476	3531350	1	466	50.29	5.52	Cell membrane|Lysosome/Vacuole	Membrane bound Vacuolar	11
BnCAX6	BnaA05g26020D	BnA05	19160826	19163878	-1	441	48.21	4.91	Cell membrane|Lysosome/Vacuole	Membrane bound Vacuolar	11
BnCAX7	BnaA08g00350D	BnA08	225544	227720	1	412	45.18	4.95	Cell membrane|Lysosome/Vacuole	Membrane bound Vacuolar	11
BnCAX8	BnaA10g27650D	BnA10	17370244	17374397	1	489	53.28	5.9	Cell membrane|Lysosome/Vacuole	Membrane bound Vacuolar	11
BnCAX9	BnaC01g37750D	BnC01	37008229	37011080	-1	440	48.02	4.79	Cell membrane|Lysosome/Vacuole	Membrane bound Vacuolar	11
BnCAX10	BnaC03g37860D	BnC03	23164802	23167620	1	461	50.37	5.04	Cell membrane|Lysosome/Vacuole	Membrane bound Vacuolar	11
BnCAX11	BnaC03g70750D	BnC03	60360535	60362748	-1	412	45.2	5.02	Cell membrane|Lysosome/Vacuole	Membrane bound Vacuolar	11
BnCAX12	BnaC04g07160D	BnC04	5331060	5334665	1	466	50.3	5.64	Cell membrane|Lysosome/Vacuole	Membrane bound Vacuolar	11
BnCAX13	BnaC04g45720D	BnC04	45332213	45336193	-1	466	50.41	5.5	Cell membrane|Lysosome/Vacuole	Membrane bound Vacuolar	11
BnCAX14	BnaC05g40050D	BnC05	38390934	38392987	-1	426	46.59	4.81	Cell membrane|Lysosome/Vacuole	Membrane bound Vacuolar	11
BnCAX15	BnaC06g11060D	BnC06	13079418	13081883	-1	442	48.29	4.86	Cell membrane|Lysosome/Vacuole	Membrane bound Vacuolar	11
BnCAX16	BnaC07g32560D	BnC07	36133378	36137230	1	426	45.89	6	Cell membrane|Lysosome/Vacuole	Membrane bound Vacuolar	11
BnCAX17	BnaCnng03980D	BnCnn_random	3056756	3058723	1	388	42.53	6.74	Cell membrane|Lysosome/Vacuole	Membrane bound Vacuolar	8
BnCCX1	BnaA02g03730D	BnA02	1716750	1718494	1	552	60.39	6.34	Endoplasmic reticulum	Membrane bound Vacuolar	12
BnCCX2	BnaA02g03750D	BnA02	1722562	1724298	-1	558	60.51	8.63	Endoplasmic reticulum|Lysosome/Vacuole	Membrane bound Vacuolar	13
BnCCX3	BnaA05g25380D	BnA05	18790598	18792526	1	643	70.17	5.9	Golgi apparatus	Membrane bound Vacuolar	13
BnCCX4	BnaA08g00890D	BnA08	627136	629365	-1	608	66.62	6.04	Lysosome/Vacuole	Membrane bound Vacuolar	13
BnCCX5	BnaA09g48630D	BnA09	32535215	32537837	-1	526	57.46	8.4	Endoplasmic reticulum	Plasma membrane	13
BnCCX6	BnaA10g16940D	BnA10	12703569	12705505	1	576	62.75	8.11	Endoplasmic reticulum|Lysosome/Vacuole	Membrane bound Vacuolar	13
BnCCX7	BnaA10g16950D	BnA10	12707797	12709425	-1	543	59.1	6.48	Cell membrane	Membrane bound Vacuolar	12
BnCCX8	BnaC02g07510D	BnC02	4121191	4122926	1	549	59.79	6.77	Endoplasmic reticulum	Membrane bound Vacuolar	12
BnCCX9	BnaC02g07540D	BnC02	4132196	4133932	-1	579	63.07	8.41	Endoplasmic reticulum|Lysosome/Vacuole	Membrane bound Vacuolar	13
BnCCX10	BnaC02g18950D	BnC02	15182311	15183429	1	347	37.02	4.88	Endoplasmic reticulum|Lysosome/Vacuole|Golgi apparatus	Membrane bound Vacuolar	8
BnCCX11	BnaC03g78220D	BnC03_random	6430806	6432224	-1	473	52.11	6.27	Endoplasmic reticulum	Membrane bound Vacuolar	9
BnCCX12	BnaC05g52040D	BnC05_random	3609766	3611694	-1	643	70.33	5.74	Golgi apparatus	Membrane bound Vacuolar	13
BnCCX13	BnaC08g42890D	BnC08	36877205	36879513	-1	521	56.71	7.78	Endoplasmic reticulum	Plasma membrane	13
BnCCX14	BnaC09g40080D	BnC09	42589074	42590699	-1	542	58.92	7.56	Endoplasmic reticulum	Membrane bound Vacuolar	12
BnCCX15	BnaCnng75720D	BnCnn_random	76690713	76692649	-1	553	59.93	8.13	Endoplasmic reticulum|Lysosome/Vacuole	Membrane bound Vacuolar	13
BnMHX1	BnaA05g00360D	BnA05	175910	178582	1	538	59.44	6.28	Cell membrane	Membrane bound Vacuolar	10
BnMHX2	BnaC04g51860D	BnC04_random	52039	54823	-1	538	59.58	6.5	Cell membrane	Membrane bound Vacuolar	10
BnNCL1	BnaA05g14600D	BnA05	9065112	9067805	-1	586	63.7	5.34	Cell membrane|Lysosome/Vacuole	Extracellular	10
BnNCL2	BnaA06g01060D	BnA06	685784	689040	-1	649	71.23	6.13	Lysosome/Vacuole	Extracellular	11
BnNCL3	BnaA08g01270D	BnA08	958580	961647	-1	584	63.71	5.43	Lysosome/Vacuole	Extracellular	10
BnNCL4	BnaC03g69500D	BnC03	59242598	59245771	1	582	63.35	5.34	Lysosome/Vacuole	Extracellular	10
BnNCL5	BnaC06g06210D	BnC06	6766703	6769428	1	572	62.44	5.59	Lysosome/Vacuole	Extracellular	10
BnNCL6	BnaCnng29300D	BnCnn_random	27756320	27759019	1	586	63.7	5.34	Cell membrane|Lysosome/Vacuole	Extracellular	10
BoCAX1	Bo1g138430	Bo1	39362894	39365131	-1	443	48.33	4.7	Cell membrane|Lysosome/Vacuole	Membrane bound Vacuolar	11
BoCAX2	Bo3g185490	Bo3	64787306	64789603	-1	396	43.5	4.56	Cell membrane|Lysosome/Vacuole	Membrane bound Vacuolar	11
BoCAX3	Bo4g029730	Bo4	6053890	6057256	1	466	50.3	5.52	Cell membrane|Lysosome/Vacuole	Membrane bound Vacuolar	11
BoCAX4	Bo4g187430	Bo4	50123598	50127229	-1	466	50.41	5.5	Cell membrane|Lysosome/Vacuole	Membrane bound Vacuolar	11
BoCAX5	Bo5g132630	Bo5	41229889	41231979	-1	428	46.83	4.76	Cell membrane|Lysosome/Vacuole	Membrane bound Vacuolar	11
BoCAX6	Bo6g051420	Bo6	14380803	14383268	-1	442	48.36	4.86	Cell membrane|Lysosome/Vacuole	Membrane bound Vacuolar	11
BoCAX7	Bo7g101260	Bo7	39437870	39440664	1	368	39.44	4.91	Cell membrane|Lysosome/Vacuole	Membrane bound Vacuolar	10
BoCAX8	Bo9g186080	Bo9	54614465	54625996	1	479	52.12	5.95	Cell membrane|Lysosome/Vacuole	Membrane bound Vacuolar	11
BoCCX1	Bo2g014010	Bo2	4514367	4516034	1	556	60.62	6.81	Endoplasmic reticulum	Membrane bound Vacuolar	12
BoCCX2	Bo2g014040	Bo2	4539553	4541289	-1	579	62.98	8.28	Endoplasmic reticulum|Lysosome/Vacuole	Membrane bound Vacuolar	13
BoCCX3	Bo2g062690	Bo2	18362958	18364076	1	347	37.02	4.88	Endoplasmic reticulum|Lysosome/Vacuole|Golgi apparatus	Membrane bound Vacuolar	8
BoCCX4	Bo3g184490	Bo3	63981012	63982853	1	614	67.19	5.82	Lysosome/Vacuole	Membrane bound Vacuolar	13
BoCCX5	Bo5g131740	Bo5	40620196	40622124	1	643	70.33	5.74	Golgi apparatus	Membrane bound Vacuolar	13
BoCCX6	Bo8g112240	Bo8	39714718	39717422	-1	525	57.09	7.77	Endoplasmic reticulum	Plasma membrane	13
BoCCX7	Bo9g159770	Bo9	47088667	47090394	1	576	62.63	8.29	Endoplasmic reticulum|Lysosome/Vacuole	Membrane bound Vacuolar	13
BoCCX8	Bo9g159780	Bo9	47092212	47093837	-1	542	58.99	6.42	Endoplasmic reticulum	Membrane bound Vacuolar	12
BoMHX1	Bo4g001210	Bo4	127802	130036	-1	538	59.58	6.5	Cell membrane	Membrane bound Vacuolar	10
BoNCL1	Bo3g182840	Bo3	63441272	63444191	1	582	63.43	5.34	Lysosome/Vacuole	Extracellular	10
BoNCL2	Bo6g029360	Bo6	6816660	6819017	1	586	63.71	5.27	Lysosome/Vacuole	Extracellular	10
BoNCL3	Bo6g031290	Bo6	7538548	7541423	1	607	66.61	5.71	Lysosome/Vacuole	Extracellular	10
BrCAX1	Bra001499	Br03	16687502	16690405	1	498	54.69	5.41	Cell membrane|Lysosome/Vacuole	Membrane bound Vacuolar	11
BrCAX2	Bra012833	Br03	22013895	22020633	1	426	45.98	5.32	Cell membrane|Lysosome/Vacuole	Membrane bound Vacuolar	11
BrCAX3	Bra017134	Br04	16424953	16428430	-1	466	50.34	5.5	Cell membrane|Lysosome/Vacuole	Membrane bound Vacuolar	11
BrCAX4	Bra005131	Br05	3607329	3611185	1	466	50.33	5.52	Cell membrane|Lysosome/Vacuole	Membrane bound Vacuolar	11
BrCAX5	Bra034690	Br05	20998368	21000534	-1	442	48.33	4.86	Cell membrane|Lysosome/Vacuole	Membrane bound Vacuolar	11
BrCAX6	Bra030840	Br08	183567	185744	1	412	45.2	5.02	Cell membrane|Lysosome/Vacuole	Membrane bound Vacuolar	11
BrCAX7	Bra009640	Br10	17563624	17567969	1	522	57.54	9.22	Cell membrane|Lysosome/Vacuole	Membrane bound Vacuolar	11
BrCAX8	Bra039385	ScBrffold000164	223191	225470	1	473	51.44	5.09	Cell membrane|Lysosome/Vacuole	Membrane bound Vacuolar	11
BrCCX1	Bra023640	Br02	4337526	4338926	1	467	51.87	5.58	Endoplasmic reticulum	Membrane bound Vacuolar	8
BrCCX2	Bra023641	Br02	4339179	4340834	1	552	60.39	6.17	Endoplasmic reticulum	Membrane bound Vacuolar	12
BrCCX3	Bra023643	Br02	4345015	4346751	-1	579	63.02	8.28	Endoplasmic reticulum|Lysosome/Vacuole	Membrane bound Vacuolar	13
BrCCX4	Bra027375	Br05	20591293	20593212	1	640	69.95	5.78	Golgi apparatus	Membrane bound Vacuolar	13
BrCCX5	Bra030905	Br08	688264	690087	-1	608	66.67	5.88	Lysosome/Vacuole	Membrane bound Vacuolar	13
BrCCX6	Bra002110	Br10	11389814	11391541	1	576	62.66	8.27	Endoplasmic reticulum|Lysosome/Vacuole	Membrane bound Vacuolar	13
BrCCX7	Bra002112	Br10	11393767	11395392	-1	542	58.93	6.48	Endoplasmic reticulum	Membrane bound Vacuolar	12
BrMHX1	Bra004443	Br05	145324	147574	1	538	59.47	6.28	Cell membrane	Membrane bound Vacuolar	10
BrNCL1	Bra038111	Br05	10434344	10436713	-1	586	63.69	5.34	Cell membrane|Lysosome/Vacuole	Extracellular	10
BrNCL2	Bra039661	Br06	665183	667879	-1	577	62.73	5.27	Lysosome/Vacuole	Extracellular	10
BrNCL3	Bra030953	Br08	1039638	1042455	-1	584	63.71	5.43	Lysosome/Vacuole	Extracellular	10
AtCAX1	AT1G55720	At01	20828118	20830640	-1	467	51.83	5.44		Membrane bound Vacuolar	11
AtCAX2	AT1G55730	At01	20831031	20834628	-1	441	48.09	4.86		Membrane bound Vacuolar	11
AtCAX3	AT2G38170	At02	15989083	15993326	-1	463	50.17	5.84		Membrane bound Vacuolar	11
AtCAX4	AT3G13320	At03	4314505	4318487	1	441	48.21	4.72		Membrane bound Vacuolar	11
AtCAX5	AT3G51860	At03	19239305	19242913	1	459	49.85	5.44		Membrane bound Vacuolar	11
AtCAX6	AT5G01490	At05	195452	198651	1	454	49.6	6.08		Plasma membrane	11
AtCCX1	AT1G08960	At01	2879506	2882234	1	546	59.8	7.12		Membrane bound Vacuolar	13
AtCCX2	AT1G54115	At01	20201806	20204412	1	644	70.8	5.52		Membrane bound Vacuolar	13
AtCCX3	AT3G14070	At03	4660944	4663363	-1	643	70.15	5.78		Membrane bound Vacuolar	13
AtCCX4	AT5G17850	At05	5898852	5901157	1	559	61.18	6.37		Membrane bound Vacuolar	12
AtCCX5	AT5G17860	At05	5902394	5904532	-1	570	61.86	8.41		Membrane bound Vacuolar	13
AtMHX1	AT2G47600	At02	19524117	19527580	-1	539	59.79	5.87		Membrane bound Vacuolar	10
AtNCL1	AT1G29020	At01	10120300	10122973	-1	564	63.4	5.86		Extracellular	10
AtNCL2	AT1G53210	At01	19844450	19847856	1	585	63.41	5.15		Extracellular	10
