# Supplementary material for: Evolutionary dynamics of the calcium/cation antiporter superfamily in Brassicaceae: codon usage, selection pressure, and BnCaCAs role in abiotic stress response
Source: Front Plant Sci. 2025 Jul 8;16:1506461. doi: 10.3389/fpls.2025.1506461 (PMC12279817; doi:10.3389/fpls.2025.1506461)
Supplement: Supplementary file 3 [file Table3.xlsx]

## Sheet: Sheet1
Supplementary File 3: Conserved motifs of CaCA gene family in B. napus, B. rapa, B. oleracea, and A. thaliana
CAX Subfamily	E-value	Sites	Width	Sequence	Function
Motif 1	8.9e-2749	38	91	WNJPISFISVILLPIVGNAAEHAGAIMFAMKBKLDJSLGVAJGSSIQISLFVVPFCVVIAWMMGIQMDLNFQLFETAMLFJSVIVVAFFLQ	Na_Ca_ex
Motif 2	3.0e-2730	39	89	KGWVFLLSLJGJTPLAERLGYATEQLAFYTGPTVGGLLNATFGNVTELIISILALKNGMIRVVQLTLLGSILSNLLLVLGCSFFCGGJV	Na_Ca_ex
Motif 3	1.3e-1071	39	41	DEDEDPEISKWEAIIWLSIMTAWVSLLSGYLVDAIEGASVS
Motif 4	2.3e-1013	39	41	HYTHSEVHAGSSELALSRFSSCIMLIAYAAYLFFQLKSQSS	Na_Ca_ex
Motif 5	9.5e-870	38	29	EGTSNYFKGLMLJLCYJIVAASFFVHEDP
Motif 6	5.2e-862	38	41	IQKVPKKPKNSVLSSJKIVILSNKLNLLLPFGPLAIJVHYM
Motif 7	7.5e-688	36	29	RKEQVFDRGQADVNSGLLLMALLCHLLPA
Motif 8	9.2e-272	29	21	RRGERTAHQMSAASLMEQGSL
Motif 9	5.3e-145	39	11	LZEEEBZYEDN
Motif 10	1.8e-107	14	15	MSHCKVPALIEAQVE
CCX Subfamily	E-value	Sites	Width	Sequence
Motif 1	9.6e-1818	33	80	EKSRPPKKFLLPWLLGGFVMSVTWSYIIAQELVALLTSLGYIFGISPSILGLTVLAWGNSIGDLIANVTVALHGGDEGAQ	Na_Ca_ex
Motif 2	5.3e-1733	33	80	PQGFIDYLSFFYCNFGQFPLLGYLLLSLWLLALFYLLGNTAAEYFCPSLEKLSKLLRLSPTVAGVTLLSLGNGAPDLFAS	Na_Ca_ex
Motif 3	1.8e-1491	29	80	LSGCYAGPIFNTLFGLGVSLVGCAWEEYPGSYVIPTDPSLLETLGFLVVGLVWALVVLPSNRMRLGKVMGIGLLAIYLAF	Na_Ca_ex
Motif 4	4.3e-1290	29	77	LNSVLGGAVFVTCVVVGIISLCVASREVKIDKKAFIRDVCFFLFALVSLGLILVVGKVTVWVALAFVSJYVVYVGFV	Na_Ca_ex
Motif 5	4.9e-710	35	31	PLYLPRRLTIPVVSEEKWSKPYAVASVTLAP	Na_Ca_ex
Motif 6	1.8e-334	29	21	GLHHFHDYRSKCAYLKSNPPC	Na_Ca_ex
Motif 7	4e-303	9	57	SVSHFLDRKKPISDQILRTREDLAEMGVPLLGYIGEEKPJPPQKVTQESRTQEQEYK
Motif 8	1.2e-227	29	21	VVYIIGCAIGIVLGILAYLTT
Motif 9	8.6e-203	34	21	FGGEGGEFDJESVHKRGSLSE
Motif 10	2.3e-169	29	15	VLLSFLWNSKRNPSS
MHX Subfamily	E-value	Sites	Width	Sequence
Motif 1	2.6e-295	5	100	CVLMPKAGELKKISDLGVWLVELVWSFWAYIWLYIILEVWSPNVVTLVEALLTVLQYGLLLVHAYAQDKRWPYLSLPMSRGDRPEEWVPEEIDTSKDDND	Na_Ca_ex
Motif 2	2.8e-283	5	100	YCFIGLSAITARFFKSMENVVKHSRKVVSVDPVTKAQVITYKKVWNFTIADISLLAFGTSFPQISLATIDAFRNMGERYAGGLGPGTLVGSAAFDLFPIH	Na_Ca_ex
Motif 3	2.4e-280	5	100	DIFSIHSATNDAGITYHTVADTPVGSSTSKRMAKNATVFDIWKQQFVDAITLETSESKKIDSIYLRIAKSFWQLVLAPWKIVFAFVPPCNIAHGWIAFIC
Motif 4	1.4e-273	5	100	KIAAERQLTADSAIANITCSNSVNIYVGIGVPWLINTVYNYFAYREPLYIENAKGLSFSLLIFFATSVGCIVVLVLRRLIIGAELGGPRLWAWLTSVYFM	Na_Ca_ex
Motif 5	1.6e-108	5	41	MASILNQTQELQQSSKVLGHVRCESYFLFPGESNLSDGLRA
Motif 6	4.4e-95	5	41	LFISGVAFVVTRFTDLISCVTGVNPYVIAFTALAAGTSWPD
Motif 7	2.1e-47	5	21	VHDVYSDAAQRAVESGNRNIV
Motif 8	1.3e-17	5	15	LWVIFVVLSSLKVSG
Motif 9	1.8e-05	5	8	VLYFLGLA
NCL Subfamily	E-value	Sites	Width	Sequence
Motif1	8.9e-1113	14	100	AIIFASRKKIRTASLTFSELCGGVTMNNILCLSVFLAIVYLRGLTWNFSSEVLVILIVCLVMGGFASFRTTYPLWTCFIAYLLYPFSLGLVYILDYWFGW	Na_Ca_ex
Motif2	1.2e-913	13	80	MLISYCVYQVFQPWIQRRRLAFAKHKHVISGILRHLKQHALGRLLDDEGQPDEHVIRKLFETIDANKDGHLSAAELKALI	EF-hand
Motif3	2.8e-852	14	84	VQTKREHALLGDNENGENDEESGEVADPKWITIKAALLLLLGAAIAAAFADPLVDTVNNFSAATGIPSFFISFIALPLATNSSE
Motif4	4.8e-1094	13	100	PDAMLIMVSGLSGDAATAQTQVSVGMGLLAGSTVMLLTVIWGTCTVVGKCDLRDNIAVNNQDTKGFHLKDSGVTVDVWTSYAARIMAISVIPFIIVQLPQ
Motif5	1.6e-668	13	64	EACEQTYGFMPCTKTALGNVFLILVYGFLMFTAATYLSAGSELLLEILGPGIVGGLFLPMLGAL
Motif6	1.6e-575	12	57	DAVGKVLQDFDKTLDEQVDQEEFVRGIKHWLIQAMGAAGPSGPDAGPRTMKFLDHFH
Motif7	3.6e-265	13	34	MRFRSLISLLFLLFFTSSAYARLVSVHPSSTDLI
Motif8	6.4e-141	13	21	MLBSTSGRHLAVLVALILSVL
Motif9	5.4e-88	13	11	ISFEDIDFDKD
Motif10	5.5e-59	10	21	VNGGPLJBSGSIIKTVVSAPE
