# Supplementary material for: Evolutionary dynamics of the calcium/cation antiporter superfamily in Brassicaceae: codon usage, selection pressure, and BnCaCAs role in abiotic stress response
Source: Front Plant Sci. 2025 Jul 8;16:1506461. doi: 10.3389/fpls.2025.1506461 (PMC12279817; doi:10.3389/fpls.2025.1506461)
Supplement: Supplementary file 5 [file Table5.xlsx]

## Sheet: Sheet1
Supplementary File 5: Codon usage indices of CaCA gene family in B. napus, B. rapa, B. oleracea and A. thaliana
Gene	CAI	CBI	Fop	ENC	GC3s
BnCAX8	0.151	-0.074	0.352	55.29	0.425
BnCAX2	0.215	0.051	0.439	57.23	0.424
BnCAX3	0.193	0.044	0.43	57.36	0.516
BnCCX9	0.175	0.021	0.403	56.67	0.447
BnCAX10	0.222	0.06	0.446	54.59	0.419
BnCCX10	0.158	-0.08	0.345	48.02	0.409
BnCCX4	0.196	0.042	0.423	52.34	0.478
BnCAX9	0.216	0.062	0.442	52.49	0.438
BnMHX1	0.218	0.042	0.431	53.12	0.388
BnNCL1	0.204	-0.001	0.406	51.7	0.466
BnCCX7	0.18	0.033	0.417	50.83	0.493
BnNCL4	0.209	0.032	0.424	50.99	0.436
BnNCL3	0.214	0.037	0.428	51.79	0.447
BnCCX3	0.234	0.124	0.477	51.69	0.484
BnCCX8	0.177	0.024	0.411	55.05	0.504
BnCCX14	0.179	0.043	0.42	51.7	0.501
BnCCX2	0.174	0.027	0.406	57.38	0.472
BnCAX16	0.181	0.01	0.405	58.26	0.512
BnCCX13	0.204	0.092	0.451	52.05	0.592
BnCAX14	0.202	0.04	0.431	55.73	0.429
BnNCL2	0.222	0.039	0.43	51.29	0.474
BnCCX6	0.181	0.059	0.426	58.11	0.513
BnNCL5	0.213	0.024	0.422	54.88	0.491
BnCAX15	0.205	0.005	0.41	59.28	0.429
BnCAX4	0.177	-0.02	0.391	57.78	0.479
BnCCX5	0.208	0.103	0.458	51.05	0.592
BnCAX12	0.198	0.016	0.415	56.42	0.448
BnCCX1	0.198	0.06	0.432	55.26	0.509
BnCAX13	0.179	-0.012	0.396	57.75	0.468
BnCAX11	0.19	-0.028	0.385	49.51	0.385
BnCAX17	0.148	-0.062	0.357	55.78	0.414
BnCAX5	0.191	0.006	0.408	56.47	0.451
BnCAX6	0.2	0.036	0.429	56.62	0.424
BnCCX11	0.21	0.071	0.445	50.3	0.498
BnCAX7	0.191	-0.024	0.389	51.22	0.381
BnCCX12	0.236	0.126	0.478	54.87	0.491
BnMHX2	0.216	0.034	0.427	53.56	0.398
BnNCL6	0.204	-0.001	0.406	50.61	0.456
BnCAX1	0.217	0.079	0.453	51.48	0.422
BnCCX15	0.178	0.062	0.428	58.07	0.513
BoCCX1	0.184	0.019	0.409	54.41	0.495
BoCCX5	0.236	0.126	0.478	54.87	0.491
BoCAX4	0.179	-0.012	0.396	57.75	0.468
BoNCL3	0.222	0.028	0.427	55.29	0.482
BoCAX3	0.19	0.007	0.409	56.12	0.452
BoMHX1	0.211	0.015	0.415	54.16	0.396
BoCCX7	0.179	0.056	0.424	58.18	0.501
BoCCX6	0.2	0.086	0.445	51.62	0.589
BoCAX2	0.195	-0.032	0.389	47.11	0.389
BoCAX7	0.184	0.018	0.412	57.74	0.506
BoCAX1	0.209	0.061	0.442	57.4	0.453
BoCCX3	0.16	-0.075	0.348	48.6	0.412
BoNCL1	0.208	0.029	0.422	51.08	0.436
BoCAX5	0.201	0.037	0.429	55.58	0.427
BoCCX4	0.202	0.08	0.449	50.7	0.497
BoCCX8	0.175	0.032	0.413	51.12	0.496
BoNCL2	0.202	-0.001	0.406	50.29	0.454
BoCCX2	0.171	0.013	0.398	57.92	0.456
BoCAX6	0.204	0.002	0.407	59.83	0.431
BoCAX8	0.148	-0.086	0.344	54.39	0.418
BrCAX1	0.214	0.045	0.437	56.87	0.42
BrCCX4	0.197	0.056	0.43	55.42	0.515
BrMHX1	0.219	0.038	0.429	54.11	0.392
BrCCX2	0.182	0.058	0.426	58	0.513
BrCAX6	0.188	-0.027	0.386	53.31	0.381
BrCAX4	0.193	0.049	0.428	57.95	0.509
BrCAX7	0.21	0.046	0.435	56.39	0.421
BrCCX3	0.22	0.062	0.439	51.86	0.51
BrCCX7	0.202	0.055	0.432	52.9	0.484
BrCCX6	0.231	0.105	0.465	51.78	0.488
BrCAX3	0.141	-0.086	0.343	56.13	0.436
BrCAX8	0.208	0.055	0.438	58.07	0.417
BrNCL2	0.204	-0.007	0.402	51.62	0.461
BrCCX5	0.179	0.025	0.406	56.89	0.462
BrCAX5	0.18	-0.012	0.396	57.98	0.47
BrCAX2	0.192	0.004	0.408	56.52	0.451
BrCCX1	0.18	0.049	0.425	50.98	0.492
BrNCL1	0.214	0.034	0.426	51.21	0.445
BrNCL3	0.216	0.031	0.424	52.16	0.491
ATCCX1	0.169	0.021	0.408	57.24	0.484
ATCAX2	0.19	-0.023	0.395	53.64	0.392
ATCAX5	0.195	-0.01	0.4	55.11	0.395
ATCAX4	0.157	-0.03	0.377	56.5	0.449
ATCAX1	0.168	-0.014	0.393	58.79	0.446
ATMHX1	0.195	-0.039	0.384	53.61	0.39
ATCAX3	0.186	0.033	0.417	56.52	0.47
ATCCX4	0.207	0.02	0.416	52.13	0.394
ATNCL2	0.188	-0.046	0.38	51.52	0.399
ATCCX2	0.186	-0.043	0.374	48.69	0.372
ATCAX6	0.177	-0.061	0.369	56.86	0.412
ATNCL1	0.218	0.022	0.421	51.83	0.401
ATCCX3	0.196	0.03	0.42	54.36	0.399
ATCCX5	0.218	0.062	0.438	54.61	0.419
