# Supplementary material for: Evolutionary dynamics of the calcium/cation antiporter superfamily in Brassicaceae: codon usage, selection pressure, and BnCaCAs role in abiotic stress response
Source: Front Plant Sci. 2025 Jul 8;16:1506461. doi: 10.3389/fpls.2025.1506461 (PMC12279817; doi:10.3389/fpls.2025.1506461)
Supplement: Supplementary file 6 [file Table6.xlsx]

## Sheet: Sheet1
Supplementary File 6: RSCU value of CaCA gene family in B. napus, B. rapa, B. oleracea, and A. thaliana
CODONS	TTT	TTC	TTA	TTG	CTT	CTC	CTA	CTG	ATT	ATC	ATA	GTT	GTC	GTA	GTG	TCT	TCC	TCA	TCG	AGT	AGC	CCT	CCC	CCA	CCG	ACT	ACC	ACA	ACG	GCT	GCC	GCA	GCG	TAT	TAC	CAT	CAC	CAA	CAG	AAT	AAC	AAA	AAG	GAT	GAC	GAA	GAG	TGT	TGC
AMINOACIDS	F	F	L	L	L	L	L	L	I	I	I	V	V	V	V	S	S	S	S	S	S	P	P	P	P	T	T	T	T	A	A	A	A	Y	Y	H	H	Q	Q	N	N	K	K	D	D	E	E	C	C
BnCAX8	0.96	1.04	0.623	1.558	1.325	1.714	0.39	0.39	1.5	0.5	1	1.297	1.297	0.432	0.973	1.143	1	0.857	1.286	1	0.714	1.333	0.444	2	0.222	1.143	0.114	2.057	0.686	1.273	0.636	1.091	1	1.429	0.571	1.333	0.667	0.6	1.4	1.2	0.8	1.333	0.667	1	1	1.36	0.64	1.429	0.571
BnCAX2	0.812	1.188	0.571	1.524	1.429	0.762	0.667	1.048	0.868	1.105	1.026	1.561	0.585	0.585	1.268	1.68	0.6	0.96	0.6	1.08	1.08	1.75	0.25	1.25	0.75	1.053	0.632	1.474	0.842	2.316	0.632	0.842	0.211	0.545	1.455	0.923	1.077	1	1	1.176	0.824	1.1	0.9	1.375	0.625	1.172	0.828	1.25	0.75
BnCAX3	0.909	1.091	0.171	1.457	0.686	1.543	1.029	1.114	0.769	1.538	0.692	1.793	1.103	0	1.103	1.385	0.308	1.077	1.077	0.615	1.538	1.143	0.571	1.714	0.571	1.12	0.96	1.6	0.32	1.116	1.116	1.023	0.744	1	1	0.857	1.143	1.077	0.923	0.5	1.5	1.111	0.889	1.2	0.8	0.727	1.273	1.143	0.857
BnCCX9	0.457	1.543	0.857	1.055	1.451	1.121	1.253	0.264	0.667	1.4	0.933	1.509	0.981	0.528	0.981	2.164	0.885	1.18	0.295	0.885	0.59	1.931	0.276	1.241	0.552	0.8	0.8	0.96	1.44	1.231	0.923	1.385	0.462	0.8	1.2	1.429	0.571	1.455	0.545	0.8	1.2	0.762	1.238	0.909	1.091	0.933	1.067	1.2	0.8
BnCAX10	0.759	1.241	0.712	1.322	1.627	1.017	0.407	0.915	0.667	1	1.333	1.667	0.444	0.444	1.444	1.826	0.652	0.913	0.652	0.913	1.043	1.846	0	1.231	0.923	1.111	0.444	1.333	1.111	2.316	0.737	0.842	0.105	0.909	1.091	1	1	0.824	1.176	1	1	1.158	0.842	1.571	0.429	1.172	0.828	1	1
BnCCX10	1.636	0.364	0.857	1.592	1.102	0.612	1.102	0.735	0.913	1.174	0.913	2	0.526	0.526	0.947	1.091	0	0.727	1.636	2	0.545	1.538	0	1.846	0.615	0.909	0.364	1.273	1.455	1.4	0.4	0.6	1.6	0.444	1.556	2	0	2	0	0.5	1.5	0.8	1.2	1.875	0.125	0.667	1.333	1.714	0.286
BnCCX4	0.703	1.297	0.424	1.412	1.765	1.129	0.635	0.635	0.769	1.462	0.769	1.277	0.681	0.511	1.532	1.149	0.766	0.638	1.277	0.766	1.404	2.111	0.333	0.778	0.778	1.429	0.571	1.429	0.571	2.174	0.522	0.522	0.783	0.8	1.2	0.571	1.429	1.2	0.8	0.917	1.083	0.3	1.7	1.043	0.957	0.818	1.182	1.385	0.615
BnCAX9	0.889	1.111	0.295	1.279	1.574	1.082	0.787	0.984	0.649	1.054	1.297	1.333	0.97	0.727	0.97	1.61	0.732	0.878	0.878	1.317	0.585	2	0	1.5	0.5	1.5	0.75	0.75	1	2.629	0.571	0.571	0.229	0.8	1.2	0.889	1.111	0.889	1.111	0.625	1.375	1.222	0.778	1.538	0.462	1.185	0.815	1.333	0.667
BnMHX1	1.067	0.933	0.737	1.053	1.684	0.632	0.842	1.053	0.767	1.186	1.047	1.673	0.655	0.509	1.164	2.087	0.391	1.435	0.522	0.783	0.783	1.524	0.381	1.905	0.19	1.467	0.8	1.333	0.4	1.714	0.653	1.224	0.408	0.7	1.3	1.75	0.25	1.077	0.923	0.667	1.333	1.364	0.636	1.304	0.696	0.7	1.3	0.5	1.5
BnNCL1	0.606	1.394	0.234	1.558	1.558	1.403	0.701	0.545	1.071	1.5	0.429	1.362	1.106	0.255	1.277	2.043	1.277	0.894	0.894	0.383	0.511	1.474	0.421	1.053	1.053	1.125	1	1.25	0.625	1.704	0.889	1.037	0.37	0.857	1.143	1.692	0.308	1.467	0.533	0.4	1.6	0.762	1.238	1.152	0.848	0.667	1.333	1.6	0.4
BnCCX7	0.97	1.03	0.56	1.68	0.8	1.92	0.32	0.72	0.621	1.138	1.241	2.065	0.581	0.452	0.903	1.574	0.59	0.885	1.279	0.885	0.787	1.524	0.19	1.143	1.143	1.391	0.348	0.87	1.391	2.194	0.258	0.258	1.29	0.6	1.4	0.5	1.5	1	1	1	1	0.625	1.375	1.429	0.571	0.471	1.529	1	1
BnNCL4	0.625	1.375	0.6	1.65	1.425	1.5	0.375	0.45	0.977	1.535	0.488	1.636	1.091	0.273	1	2.045	1.636	1.091	0.545	0.273	0.409	1.895	0.211	1.263	0.632	1.697	0.485	1.333	0.485	2	0.444	0.963	0.593	1	1	1.667	0.333	1.25	0.75	0.571	1.429	0.9	1.1	1.273	0.727	0.783	1.217	1.556	0.444
BnNCL3	0.706	1.294	0.615	1.615	1.538	1.538	0.308	0.385	0.886	1.705	0.409	1.455	1.182	0.273	1.091	2.133	1.733	1.067	0.4	0.267	0.4	2.105	0	1.263	0.632	1.455	0.97	1.091	0.485	1.887	0.679	0.906	0.528	1.077	0.923	1.5	0.5	1.25	0.75	0.625	1.375	0.952	1.048	1.355	0.645	0.96	1.04	1.556	0.444
BnCCX3	0.8	1.2	0.741	1.111	1.704	0.889	0.519	1.037	1.297	1.216	0.486	1.825	0.702	0.351	1.123	1.082	0.689	0.492	1.082	0.984	1.672	2	0	0.706	1.294	1.44	0.64	1.12	0.8	2	0.32	0.48	1.2	0.556	1.444	1.556	0.444	1.778	0.222	0.483	1.517	0.917	1.083	1.077	0.923	0.818	1.182	0.714	1.286
BnCCX8	0.71	1.29	0.578	1.446	1.084	1.446	0.795	0.651	0.8	1.3	0.9	1.745	0.945	0.436	0.873	1.158	0.842	0.526	1.684	1.263	0.526	1.4	0.2	1.4	1	0.857	0.857	1.143	1.143	1.625	0.5	0.375	1.5	0.696	1.304	1	1	1.714	0.286	0.364	1.636	0.667	1.333	1.556	0.444	0.8	1.2	0.923	1.077
BnCCX14	1	1	0.385	1.615	0.769	2	0.385	0.846	0.774	1.065	1.161	2	0.933	0.4	0.667	1.742	0.484	0.871	1.258	0.774	0.871	1.273	0.182	1.455	1.091	0.909	0.909	0.727	1.455	2.533	0.4	0.267	0.8	0.571	1.429	0.571	1.429	1	1	1	1	0.75	1.25	1.5	0.5	0.5	1.5	0.933	1.067
BnCCX2	0.529	1.471	0.989	1.121	1.516	1.121	0.989	0.264	0.558	1.605	0.837	1.5	1.083	0.333	1.083	2.19	0.667	1.238	0.381	0.762	0.762	1.857	0.286	1.286	0.571	0.545	0.727	1.273	1.455	1.185	0.889	1.333	0.593	0.8	1.2	1.143	0.857	1.5	0.5	0.857	1.143	0.632	1.368	0.8	1.2	0.833	1.167	1.2	0.8
BnCAX16	0.762	1.238	0.174	1.652	0.783	1.478	1.043	0.87	0.811	1.541	0.649	1.548	1.161	0	1.29	1.5	0.333	1.167	1	0.667	1.333	1.333	0.667	1.333	0.667	1.143	0.571	1.714	0.571	1.2	1.2	1	0.6	0.833	1.167	1.2	0.8	1.231	0.769	0.706	1.294	1.059	0.941	1.2	0.8	0.8	1.2	1.429	0.571
BnCCX13	0.75	1.25	0.162	1.054	1.135	2.757	0.486	0.405	0.36	2.28	0.36	1.745	1.091	0.364	0.8	1.149	1.66	1.149	0.511	0.894	0.638	1.037	1.037	1.481	0.444	0.4	2	0.533	1.067	1.106	1.447	0.17	1.277	1.231	0.769	0.833	1.167	0.75	1.25	0.429	1.571	1.091	0.909	0.889	1.111	0.706	1.294	0.286	1.714
BnCAX14	0.857	1.143	0.316	1.474	1.474	0.947	0.842	0.947	0.943	0.771	1.286	1.375	0.75	0.625	1.25	1.231	1.077	0.769	0.923	0.923	1.077	2.462	0	0.615	0.923	1.5	0.25	1.75	0.5	2.057	0.914	0.8	0.229	0.909	1.091	0.444	1.556	0.667	1.333	1.125	0.875	1.25	0.75	1.455	0.545	1.241	0.759	1.333	0.667
BnNCL2	0.634	1.366	0.494	1.765	1.2	1.835	0.212	0.494	0.906	1.642	0.453	1.333	1.167	0.333	1.167	2.426	1.021	1.277	0.511	0.255	0.511	1.524	0.571	1.143	0.762	1.463	0.78	1.171	0.585	1.931	0.621	1.034	0.414	0.778	1.222	1.2	0.8	1.25	0.75	0.4	1.6	0.933	1.067	1.25	0.75	0.769	1.231	1.818	0.182
BnCCX6	0.343	1.657	0.821	1.2	1.074	1.389	1.2	0.316	0.714	1.571	0.714	1.412	1.176	0.314	1.098	2.381	0.952	0.762	0.381	0.571	0.952	1.379	0.552	1.379	0.69	0.522	1.217	1.043	1.217	1	1.143	0.714	1.143	0.952	1.048	1.25	0.75	1.091	0.909	1	1	0.783	1.217	0.909	1.091	1.176	0.824	1.333	0.667
BnNCL5	0.571	1.429	0.405	1.622	1.297	1.703	0.405	0.568	0.929	1.643	0.429	1.156	1.067	0.711	1.067	1.953	1.256	1.674	0.419	0.14	0.558	1.647	0.471	0.941	0.941	1.333	0.97	0.97	0.727	1.66	0.679	0.83	0.83	0.923	1.077	1.333	0.667	1.2	0.8	0.588	1.412	0.727	1.273	1.2	0.8	0.667	1.333	1.778	0.222
BnCAX15	0.774	1.226	0.369	1.2	1.754	1.292	0.646	0.738	1.182	0.909	0.909	1	1	0.571	1.429	1.385	1.077	1.231	0.462	0.923	0.923	1.75	0.5	1.5	0.25	1.143	0.762	1.524	0.571	2.424	0.606	0.727	0.242	1.077	0.923	1.429	0.571	0.8	1.2	1.222	0.778	1.067	0.933	1.25	0.75	1.053	0.947	1.167	0.833
BnCAX4	0.8	1.2	0.5	1.75	1.083	1.167	0.833	0.667	1.462	1.154	0.385	1.625	1.125	0.25	1	1.737	0.316	0.947	1.105	0.947	0.947	1.818	0.364	1.091	0.727	1	1.333	1.333	0.333	1.302	1.302	1.116	0.279	0.6	1.4	0.667	1.333	1.059	0.941	0.842	1.158	0.933	1.067	0.857	1.143	0.818	1.182	1.333	0.667
BnCCX5	0.809	1.191	0.156	1.169	1.091	2.883	0.623	0.078	0.36	2.28	0.36	1.962	0.981	0.377	0.679	0.875	2.375	1.25	0.375	0.75	0.375	1.12	0.96	1.44	0.48	0.706	2.118	0.471	0.706	1.106	1.617	0.17	1.106	1.077	0.923	0.941	1.059	1	1	0.286	1.714	0.909	1.091	0.75	1.25	0.824	1.176	0.25	1.75
BnCAX12	0.8	1.2	0.522	1.826	1.391	0.783	0.609	0.87	1.575	0.975	0.45	2	0.933	0.267	0.8	1.667	0.333	1.167	1	1	0.833	1.667	0	1.333	1	1.217	1.391	1.217	0.174	1.447	0.851	1.277	0.426	0.909	1.091	0.75	1.25	1	1	0.583	1.417	1.067	0.933	1.067	0.933	0.737	1.263	1.667	0.333
BnCCX1	0.839	1.161	0.714	1.429	1.143	1.571	0.429	0.714	0.9	1.4	0.7	1.929	0.929	0.357	0.786	1.241	0.828	0.724	1.241	1.345	0.621	1.4	0.2	1.4	1	1.185	0.741	0.889	1.185	1.455	0.606	0.364	1.576	0.75	1.25	1.111	0.889	1.75	0.25	0.333	1.667	0.778	1.222	1.4	0.6	0.842	1.158	0.769	1.231
BnCAX13	0.8	1.2	0.417	1.75	1.083	1.167	0.833	0.75	1.425	1.2	0.375	1.677	1.032	0.129	1.161	1.622	0.324	1.135	1.135	1.135	0.649	1.818	0.364	1.091	0.727	1.12	1.12	1.44	0.32	1.333	1.143	1.143	0.381	0.6	1.4	0.667	1.333	1.059	0.941	0.9	1.1	0.933	1.067	0.933	1.067	0.952	1.048	1.333	0.667
BnCAX11	0.966	1.034	0.59	1.18	1.672	0.885	0.393	1.279	1.125	0.656	1.219	1.333	1.091	0.848	0.727	1.077	1.385	1.077	0.615	1.231	0.615	2.154	0	1.846	0	0.4	0.6	2.4	0.6	2.323	0.516	0.645	0.516	1.2	0.8	1.143	0.857	1.143	0.857	1.2	0.8	1.143	0.857	1.692	0.308	0.857	1.143	0.8	1.2
BnCAX17	0.952	1.048	0.677	1.355	1.258	1.935	0.484	0.29	1.56	0.48	0.96	1.6	1.12	0.64	0.64	1.235	0.882	0.706	1.412	1.059	0.706	1.412	0.471	1.882	0.235	1.217	0	1.739	1.043	1.412	0.471	1.059	1.059	1.6	0.4	1.143	0.857	0.75	1.25	1.125	0.875	0.889	1.111	0.923	1.077	1.3	0.7	1.5	0.5
BnCAX5	0.75	1.25	0.514	1.886	1.286	0.771	0.6	0.943	1.5	0.9	0.6	2	0.8	0.267	0.933	1.714	0.343	1.029	1.2	1.029	0.686	1.667	0	1.333	1	1.043	1.391	1.391	0.174	1.447	0.766	1.362	0.426	0.909	1.091	0.75	1.25	1.067	0.933	0.72	1.28	1.067	0.933	0.933	1.067	0.7	1.3	1.667	0.333
BnCAX6	0.857	1.143	0.305	1.627	1.424	0.915	0.915	0.814	0.75	1	1.25	1.576	0.606	0.606	1.212	1.538	0.769	0.615	1.077	1.231	0.769	2.286	0	0.857	0.857	1.333	0.533	1.867	0.267	1.895	0.947	0.842	0.316	1.091	0.909	0.8	1.2	0.714	1.286	1.176	0.824	1.176	0.824	1.273	0.727	1.31	0.69	1	1
BnCCX11	0.75	1.25	0.387	1.645	1.839	1.161	0.484	0.484	0.84	1.56	0.6	1.158	0.842	0.421	1.579	1.579	0.632	0	1.421	0.632	1.737	2.345	0.552	0.414	0.69	1.76	0.8	0.96	0.48	2.111	0.444	0.222	1.222	0.526	1.474	1	1	1.333	0.667	0.933	1.067	0.421	1.579	1.048	0.952	1	1	1.286	0.714
BnCAX7	1.034	0.966	0.6	1.2	1.6	0.9	0.4	1.3	1.091	0.636	1.273	1.576	0.97	0.848	0.606	1.2	1.35	1.2	0.45	1.2	0.6	2	0.333	1.667	0	0.4	0.6	2.4	0.6	2.323	0.516	0.645	0.516	1.111	0.889	1.143	0.857	1.2	0.8	1.2	0.8	1.143	0.857	1.692	0.308	0.857	1.143	0.8	1.2
BnCCX12	0.87	1.13	0.714	1.214	1.357	1.143	0.5	1.071	1.297	1.216	0.486	1.818	0.582	0.436	1.164	0.947	0.526	0.632	1.263	0.947	1.684	2	0	0.706	1.294	1.286	0.714	1.286	0.714	2.167	0.333	0.333	1.167	0.526	1.474	1.143	0.857	1.556	0.444	0.5	1.5	0.846	1.154	1.103	0.897	0.952	1.048	0.857	1.143
BnMHX2	1.2	0.8	0.737	1.158	1.789	0.632	0.737	0.947	0.886	1.159	0.955	1.673	0.873	0.364	1.091	2.043	0.511	1.404	0.638	0.638	0.766	1.474	0.211	2.105	0.211	1.379	0.828	1.379	0.414	1.76	0.64	1.2	0.4	0.7	1.3	1.25	0.75	1.077	0.923	0.632	1.368	1.273	0.727	1.304	0.696	0.7	1.3	0.5	1.5
BnNCL6	0.647	1.353	0.4	1.6	1.44	1.36	0.64	0.56	1.143	1.429	0.429	1.388	1.224	0.163	1.224	2.348	1.304	0.913	0.522	0.391	0.522	1.684	0.421	1.053	0.842	1.212	0.97	1.212	0.606	1.778	0.815	0.963	0.444	1.077	0.923	1.692	0.308	1.333	0.667	0.4	1.6	0.7	1.3	1.212	0.788	0.667	1.333	1.6	0.4
BnCAX1	0.889	1.111	0.5	1.4	1.6	0.9	0.6	1	0.667	0.917	1.417	1.412	0.824	0.941	0.824	1.65	0.6	1.05	0.9	1.05	0.75	2.5	0	1	0.5	1.684	0.842	0.842	0.632	2.286	0.8	0.457	0.457	0.8	1.2	0.889	1.111	0.941	1.059	0.375	1.625	1.529	0.471	1.571	0.429	1.214	0.786	1.333	0.667
BnCCX15	0.353	1.647	0.758	1.2	1.2	1.263	1.2	0.379	0.675	1.5	0.825	1.422	1.156	0.356	1.067	2.032	1.161	0.871	0.484	0.581	0.871	1.778	0.593	1.037	0.593	0.545	1.091	1.091	1.273	0.966	1.103	0.69	1.241	0.909	1.091	1.714	0.286	1	1	0.615	1.385	0.8	1.2	0.857	1.143	1	1	1.429	0.571
BoCCX1	0.75	1.25	0.667	1.407	1.111	1.481	0.667	0.667	1.071	0.964	0.964	1.667	1.067	0.467	0.8	1.138	1.034	0.517	1.552	1.241	0.517	1.474	0.211	1.684	0.632	0.741	1.037	1.185	1.037	1.697	0.485	0.364	1.455	0.696	1.304	1.111	0.889	1.714	0.286	0.333	1.667	0.526	1.474	1.524	0.476	0.842	1.158	0.857	1.143
BoCCX5	0.87	1.13	0.714	1.214	1.357	1.143	0.5	1.071	1.297	1.216	0.486	1.818	0.582	0.436	1.164	0.947	0.526	0.632	1.263	0.947	1.684	2	0	0.706	1.294	1.286	0.714	1.286	0.714	2.167	0.333	0.333	1.167	0.526	1.474	1.143	0.857	1.556	0.444	0.5	1.5	0.846	1.154	1.103	0.897	0.952	1.048	0.857	1.143
BoCAX4	0.8	1.2	0.417	1.75	1.083	1.167	0.833	0.75	1.425	1.2	0.375	1.677	1.032	0.129	1.161	1.622	0.324	1.135	1.135	1.135	0.649	1.818	0.364	1.091	0.727	1.12	1.12	1.44	0.32	1.333	1.143	1.143	0.381	0.6	1.4	0.667	1.333	1.059	0.941	0.9	1.1	0.933	1.067	0.933	1.067	0.952	1.048	1.333	0.667
BoNCL3	0.649	1.351	0.553	1.5	1.263	1.658	0.395	0.632	0.886	1.636	0.477	1.244	1.067	0.711	0.978	2	1.2	1.733	0.267	0.133	0.667	1.474	0.421	1.053	1.053	1.222	0.889	1.222	0.667	1.704	0.741	0.815	0.741	0.875	1.125	1.286	0.714	1.294	0.706	0.667	1.333	0.72	1.28	1.097	0.903	0.72	1.28	1.692	0.308
BoCAX3	0.667	1.333	0.522	1.913	1.304	0.783	0.696	0.783	1.575	0.9	0.525	2	0.933	0.133	0.933	1.886	0.343	1.029	1.029	0.857	0.857	1.538	0	1.231	1.231	1.043	1.217	1.565	0.174	1.362	0.766	1.362	0.511	0.909	1.091	0.75	1.25	1.067	0.933	0.75	1.25	1.067	0.933	0.933	1.067	0.7	1.3	1.667	0.333
BoMHX1	1.2	0.8	0.737	1.158	1.895	0.632	0.737	0.842	0.955	1.091	0.955	1.527	1.018	0.364	1.091	2.043	0.511	1.404	0.638	0.638	0.766	1.474	0.211	2.105	0.211	1.379	0.828	1.379	0.414	1.76	0.64	1.28	0.32	0.7	1.3	1.25	0.75	1.077	0.923	0.632	1.368	1.273	0.727	1.304	0.696	0.7	1.3	0.75	1.25
BoCCX7	0.286	1.714	0.75	1.25	1.188	1.188	1.25	0.375	0.767	1.465	0.767	1.5	1.083	0.333	1.083	2.032	1.161	0.871	0.484	0.677	0.774	1.655	0.552	1.241	0.552	0.696	1.043	1.043	1.217	1.067	1.067	0.8	1.067	0.818	1.182	1.429	0.571	1.2	0.8	0.615	1.385	0.696	1.304	1	1	1.25	0.75	1.429	0.571
BoCCX6	0.681	1.319	0.156	1.013	1.091	2.883	0.468	0.39	0.36	2.16	0.48	1.754	0.982	0.351	0.912	1.227	1.5	1.5	0.409	0.818	0.545	1.037	1.037	1.481	0.444	0.625	2	0.375	1	1.083	1.5	0.167	1.25	1.231	0.769	0.727	1.273	0.75	1.25	0.533	1.467	1.091	0.909	0.889	1.111	0.588	1.412	0.286	1.714
BoCAX2	0.966	1.034	0.667	1.222	1.556	0.889	0.333	1.333	1	0.7	1.3	1.548	1.29	0.645	0.516	0.9	1.5	1.05	0.45	1.35	0.75	2	0	2	0	0.6	0.4	2.4	0.6	2.483	0.552	0.552	0.414	1.2	0.8	1.143	0.857	1.167	0.833	1.077	0.923	1	1	1.875	0.125	0.917	1.083	0.571	1.429
BoCAX7	0.6	1.4	0.207	1.655	0.828	1.138	1.138	1.034	0.75	1.5	0.75	1.231	1.077	0.154	1.538	1.655	0.414	1.034	0.621	0.621	1.655	1.2	0.8	1.2	0.8	1.143	0.762	1.714	0.381	1.222	1.111	1	0.667	1.111	0.889	1.5	0.5	1.273	0.727	0.667	1.333	1.273	0.727	1.167	0.833	0.667	1.333	1.667	0.333
BoCAX1	0.889	1.111	0.387	1.258	1.548	1.065	0.774	0.968	0.649	0.973	1.378	1.212	0.97	0.727	1.091	1.61	0.732	0.732	1.024	0.878	1.024	2	0	1.5	0.5	1.25	0.75	0.75	1.25	2.556	0.667	0.444	0.333	0.8	1.2	0.857	1.143	0.842	1.158	0.625	1.375	1.222	0.778	1.571	0.429	1.185	0.815	1.333	0.667
BoCCX3	1.636	0.364	0.98	1.592	1.102	0.612	0.98	0.735	0.913	1.174	0.913	2	0.526	0.526	0.947	1.091	0.182	0.727	1.455	2	0.545	1.538	0	1.538	0.923	0.909	0.364	1.273	1.455	1.4	0.4	0.6	1.6	0.444	1.556	2	0	2	0	0.5	1.5	0.8	1.2	1.875	0.125	0.667	1.333	1.714	0.286
BoNCL1	0.625	1.375	0.6	1.65	1.425	1.5	0.375	0.45	0.977	1.535	0.488	1.636	1.091	0.273	1	1.953	1.674	1.116	0.558	0.279	0.419	1.895	0.211	1.263	0.632	1.697	0.485	1.333	0.485	2	0.444	0.963	0.593	1.067	0.933	1.667	0.333	1.25	0.75	0.571	1.429	0.9	1.1	1.273	0.727	0.783	1.217	1.556	0.444
BoCAX5	0.857	1.143	0.31	1.448	1.448	0.931	0.931	0.931	0.943	0.771	1.286	1.375	0.75	0.625	1.25	1.231	1.077	0.769	0.923	0.923	1.077	2.462	0	0.615	0.923	1.5	0.25	1.75	0.5	2.111	0.889	0.778	0.222	0.909	1.091	0.444	1.556	0.667	1.333	1.125	0.875	1.25	0.75	1.5	0.5	1.241	0.759	1.333	0.667
BoCCX4	0.684	1.316	0.357	1.429	2	1	0.571	0.643	0.649	1.459	0.892	1.304	0.696	0.348	1.652	1.375	0.625	0.375	1.375	0.625	1.625	2.222	0.444	0.444	0.889	1.677	0.774	1.032	0.516	2.174	0.435	0.435	0.957	0.5	1.5	1	1	1.2	0.8	0.696	1.304	0.4	1.6	1.083	0.917	0.818	1.182	1.2	0.8
BoCCX8	0.933	1.067	0.468	1.636	0.857	1.948	0.312	0.779	0.7	1.1	1.2	2.129	0.903	0.323	0.645	1.548	0.677	0.871	1.258	0.871	0.774	1.273	0.182	1.455	1.091	1.043	0.696	0.696	1.565	2.533	0.4	0.267	0.8	0.571	1.429	0.857	1.143	1	1	1.143	0.857	0.667	1.333	1.455	0.545	0.5	1.5	0.933	1.067
BoNCL2	0.647	1.353	0.316	1.658	1.579	1.263	0.711	0.474	1.143	1.429	0.429	1.417	1.167	0.083	1.333	2.348	1.304	0.913	0.522	0.391	0.522	1.684	0.421	1.053	0.842	1.212	0.97	1.212	0.606	1.852	0.815	0.889	0.444	1.077	0.923	1.692	0.308	1.333	0.667	0.429	1.571	0.7	1.3	1.176	0.824	0.667	1.333	1.6	0.4
BoCCX2	0.529	1.471	0.913	1.174	1.435	1.174	1.109	0.196	0.667	1.467	0.867	1.49	1.098	0.392	1.02	2.032	0.968	1.161	0.29	0.774	0.774	1.6	0.4	1.467	0.533	1	0.667	1	1.333	1.286	0.857	1.143	0.714	0.857	1.143	1.429	0.571	1.636	0.364	0.857	1.143	0.7	1.3	1	1	0.933	1.067	1.2	0.8
BoCAX6	0.812	1.188	0.369	1.2	1.754	1.292	0.646	0.738	1.182	0.909	0.909	1.103	0.966	0.552	1.379	1.385	1.077	1.231	0.462	0.923	0.923	1.75	0.5	1.5	0.25	1.143	0.762	1.524	0.571	2.25	0.75	0.75	0.25	1.077	0.923	1.429	0.571	0.8	1.2	1.222	0.778	1.067	0.933	1.25	0.75	1.053	0.947	1.091	0.909
BoCAX8	0.96	1.04	0.623	1.558	1.403	1.714	0.39	0.312	1.5	0.5	1	1.294	1.412	0.471	0.824	1.171	1.024	0.878	1.317	1.024	0.585	1.474	0.421	1.895	0.211	1.176	0.118	2	0.706	1.302	0.558	1.209	0.93	1.667	0.333	1.25	0.75	0.6	1.4	1.143	0.857	1.091	0.909	1	1	1.304	0.696	1.429	0.571
BrCAX1	0.812	1.188	0.689	1.377	1.377	0.885	0.59	1.082	0.811	1.054	1.135	1.6	0.5	0.8	1.1	1.68	0.6	0.84	0.72	1.08	1.08	1.867	0.267	1.067	0.8	1	0.6	1.6	0.8	2.316	0.421	0.947	0.316	0.545	1.455	0.923	1.077	0.889	1.111	1.125	0.875	1.048	0.952	1.467	0.533	1.097	0.903	1.429	0.571
BrCCX4	0.839	1.161	0.714	1.357	1.143	1.643	0.429	0.714	0.9	1.4	0.7	1.929	0.929	0.357	0.786	1.241	0.828	0.724	1.241	1.241	0.724	1.4	0.2	1.4	1	1.037	0.889	0.889	1.185	1.333	0.727	0.364	1.576	0.75	1.25	1.111	0.889	1.778	0.222	0.333	1.667	0.706	1.294	1.4	0.6	0.842	1.158	0.769	1.231
BrMHX1	1.067	0.933	0.632	1.158	1.684	0.632	0.842	1.053	0.837	1.186	0.977	1.673	0.655	0.509	1.164	2	0.533	1.467	0.533	0.533	0.933	1.524	0.381	1.905	0.19	1.333	0.8	1.467	0.4	1.714	0.653	1.224	0.408	0.8	1.2	1.75	0.25	1.077	0.923	0.737	1.263	1.364	0.636	1.304	0.696	0.7	1.3	0.5	1.5
BrCCX2	0.286	1.714	0.702	1.277	1.213	1.277	1.149	0.383	0.767	1.535	0.698	1.36	1.28	0.32	1.04	2.344	0.938	0.844	0.375	0.562	0.938	1.379	0.552	1.241	0.828	0.522	1.217	1.043	1.217	1	1.143	0.571	1.286	0.952	1.048	1.25	0.75	1.091	0.909	1	1	0.696	1.304	1	1	1.125	0.875	1.467	0.533
BrCAX6	1.034	0.966	0.6	1.2	1.6	0.9	0.4	1.3	1.091	0.636	1.273	1.576	0.97	0.848	0.606	1.231	1.231	1.231	0.462	1.231	0.615	2	0.333	1.667	0	0.4	0.6	2.4	0.6	2.25	0.625	0.625	0.5	1.111	0.889	1.143	0.857	1.143	0.857	1.2	0.8	1.143	0.857	1.692	0.308	0.857	1.143	0.8	1.2
BrCAX4	1	1	0.171	1.543	0.771	1.543	0.943	1.029	0.811	1.459	0.73	1.733	1.2	0	1.067	1.5	0.5	1.167	1	0.5	1.333	1.333	0.667	1.333	0.667	1.217	1.043	1.565	0.174	1.2	1.1	0.9	0.8	1	1	0.8	1.2	1.077	0.923	0.588	1.412	1.125	0.875	1.2	0.8	0.778	1.222	1.429	0.571
BrCAX7	0.929	1.071	0.407	1.424	1.322	1.017	0.814	1.017	0.833	1	1.167	1.576	0.727	0.727	0.97	1.692	0.769	0.615	0.923	1.231	0.769	2.571	0	0.286	1.143	1.6	0.267	1.6	0.533	1.789	1.053	0.842	0.316	1.091	0.909	0.889	1.111	0.875	1.125	1.059	0.941	1.294	0.706	1.455	0.545	1.31	0.69	1	1
BrCCX3	0.839	1.161	0.636	1.273	1.182	2.182	0.273	0.455	0.857	1.714	0.429	2.087	1.13	0	0.783	1.309	0.873	0.436	1.527	1.309	0.545	1.5	0.25	1.5	0.75	1.263	1.263	0.632	0.842	1.44	0.96	0.32	1.28	0.909	1.091	1.455	0.545	1.5	0.5	0.444	1.556	0.667	1.333	1.545	0.455	1	1	0.769	1.231
BrCCX7	0.684	1.316	0.494	1.412	1.765	1.059	0.565	0.706	0.769	1.538	0.692	1.217	0.609	0.609	1.565	1.021	0.894	0.638	1.277	0.766	1.404	2.111	0.333	0.778	0.778	1.571	0.714	1.286	0.429	2.087	0.609	0.522	0.783	0.8	1.2	0.571	1.429	1.2	0.8	0.87	1.13	0.4	1.6	1	1	0.818	1.182	1.385	0.615
BrCCX6	0.87	1.13	0.741	1.111	1.778	1.037	0.296	1.037	1.5	1.026	0.474	1.643	0.643	0.357	1.357	1.18	0.59	0.492	1.082	1.082	1.574	1.882	0.118	0.706	1.294	1.167	0.833	1.333	0.667	2.083	0.417	0.417	1.083	0.632	1.368	1.333	0.667	1.75	0.25	0.429	1.571	0.833	1.167	1.154	0.846	0.87	1.13	0.429	1.571
BrCAX3	0.963	1.037	0.701	1.481	1.325	1.714	0.39	0.39	1.452	0.581	0.968	1.128	1.231	0.513	1.128	1.067	0.933	0.933	1.2	1.067	0.8	1.391	0.522	1.739	0.348	1.375	0.25	1.625	0.75	1.182	0.636	1.182	1	1.333	0.667	1.25	0.75	0.545	1.455	1.273	0.727	1.143	0.857	1.111	0.889	1.238	0.762	1.333	0.667
BrCAX8	0.929	1.071	0.677	1.452	1.548	0.871	0.484	0.968	0.667	0.917	1.417	1.659	0.878	0.585	0.878	1.733	0.533	0.667	1.067	1.333	0.667	1.895	0	1.684	0.421	1.474	0.842	1.053	0.632	2.1	0.8	0.7	0.4	0.8	1.2	0.909	1.091	0.947	1.053	0.625	1.375	1.556	0.444	1.5	0.5	1.071	0.929	1.143	0.857
BrNCL2	0.606	1.394	0.234	1.481	1.558	1.403	0.779	0.545	1.098	1.463	0.439	1.417	1.083	0.25	1.25	2.17	1.277	1.021	0.638	0.383	0.511	1.474	0.421	1.053	1.053	1.125	1	1.25	0.625	1.556	1.037	1.111	0.296	0.857	1.143	1.692	0.308	1.467	0.533	0.4	1.6	0.762	1.238	1.152	0.848	0.667	1.333	1.6	0.4
BrCCX5	0.514	1.486	0.989	1.055	1.451	1.187	0.989	0.33	0.717	1.5	0.783	1.551	1.061	0.327	1.061	2.123	0.646	1.292	0.462	0.738	0.738	1.793	0.276	1.379	0.552	0.833	0.667	1	1.5	1.185	0.889	1.333	0.593	0.857	1.143	1.143	0.857	1.455	0.545	0.857	1.143	0.6	1.4	0.909	1.091	0.933	1.067	1.2	0.8
BrCAX5	0.8	1.2	0.5	1.75	1.083	1.167	0.833	0.667	1.538	1.154	0.308	1.625	1.125	0.25	1	1.737	0.316	0.947	1.105	0.947	0.947	1.818	0.364	1.091	0.727	1	1.333	1.333	0.333	1.302	1.023	1.209	0.465	0.6	1.4	0.667	1.333	1.059	0.941	0.842	1.158	0.933	1.067	1.067	0.933	0.952	1.048	1.333	0.667
BrCAX2	0.8	1.2	0.522	1.913	1.217	0.783	0.609	0.957	1.5	0.9	0.6	2	0.8	0.267	0.933	1.714	0.343	1.029	1.2	1.029	0.686	1.667	0	1.333	1	1.043	1.391	1.391	0.174	1.447	0.766	1.362	0.426	0.909	1.091	0.75	1.25	1.067	0.933	0.72	1.28	1.067	0.933	0.933	1.067	0.7	1.3	1.667	0.333
BrCCX1	0.774	1.226	0.48	1.6	0.88	1.84	0.56	0.64	0.536	1.071	1.393	2.125	0.562	0.438	0.875	1.645	0.581	0.968	1.161	0.871	0.774	1.524	0.19	0.762	1.524	1.391	0.522	0.696	1.391	2.065	0.387	0.387	1.161	0.571	1.429	0.5	1.5	1	1	0.923	1.077	0.625	1.375	1.429	0.571	0.471	1.529	1.067	0.933
BrNCL1	0.706	1.294	0.615	1.615	1.538	1.538	0.308	0.385	0.886	1.705	0.409	1.455	1.182	0.273	1.091	2.133	1.733	1.067	0.4	0.267	0.4	2.105	0	1.263	0.632	1.455	0.97	1.091	0.485	1.887	0.679	0.906	0.528	1.077	0.923	1.5	0.5	1.25	0.75	0.625	1.375	0.952	1.048	1.355	0.645	0.96	1.04	1.778	0.222
BrNCL3	0.5	1.5	0.456	1.899	1.063	1.975	0.228	0.38	1.116	1.674	0.209	1.545	1.091	0.364	1	2	1.143	1.714	0.429	0.286	0.429	1.778	0.444	0.889	0.889	1.375	0.875	1.125	0.625	1.778	0.741	0.889	0.593	0.769	1.231	1.333	0.667	1.25	0.75	0.5	1.5	0.818	1.182	1.125	0.875	0.667	1.333	1.778	0.222
ATCCX1	0.667	1.333	0.791	1.253	1.253	1.319	1.187	0.198	0.886	1.295	0.818	1.333	1.244	0.356	1.067	1.545	1.545	0.909	0.545	0.545	0.909	1.739	0.696	1.043	0.522	0.348	1.043	1.391	1.217	1.677	0.903	0.774	0.645	0.632	1.368	1.25	0.75	1.636	0.364	1.143	0.857	0.762	1.238	0.909	1.091	1.143	0.857	1.067	0.933
ATCAX2	0.889	1.111	0.61	1.119	1.729	0.61	0.915	1.017	0.917	0.75	1.333	1.212	0.848	0.848	1.091	1.35	0.45	1.8	0.45	0.9	1.05	1.867	0.267	1.6	0.267	1.263	0.421	1.263	1.053	2.162	1.081	0.541	0.216	0.909	1.091	0.75	1.25	1.111	0.889	1.333	0.667	1.25	0.75	1.385	0.615	1.231	0.769	1.333	0.667
ATCAX5	1.037	0.963	0.762	1.238	1.81	1.143	0.476	0.571	0.938	1.031	1.031	1.647	0.706	0.824	0.824	1	1	1.429	0.714	1	0.857	2.286	0.286	1.143	0.286	1.524	0.571	1.333	0.571	2.111	1.111	0.556	0.222	1	1	1.25	0.75	0.625	1.375	1.25	0.75	1.25	0.75	1.5	0.5	1.043	0.957	0.889	1.111
ATCAX4	0.696	1.304	0.87	1.391	1.391	1.478	0.261	0.609	1	0.818	1.182	1.257	0.914	0.457	1.371	1.814	0.698	1.116	1.116	0.698	0.558	1.882	0.235	1.412	0.471	0.8	0.8	1.467	0.933	1.333	0.889	0.778	1	1.143	0.857	1.25	0.75	1	1	1	1	1.273	0.727	0.889	1.111	1.053	0.947	1.667	0.333
ATCAX1	0.72	1.28	0.74	2.055	1.151	0.74	0.74	0.575	1.395	0.837	0.767	1.765	0.824	0.235	1.176	1.231	0.308	1.077	1.231	1.077	1.077	1.538	0.923	0.923	0.615	0.8	1.12	1.44	0.64	1.3	0.9	0.9	0.9	1	1	0.667	1.333	1.067	0.933	0.857	1.143	1.5	0.5	1.2	0.8	0.952	1.048	1.4	0.6
ATMHX1	1	1	0.915	1.424	1.729	0.814	0.61	0.508	1.067	1.133	0.8	1.49	0.706	0.392	1.412	1.909	0.409	1.773	0.545	0.682	0.682	0.952	1.143	1.714	0.19	1.806	0.516	1.548	0.129	1.532	0.596	1.362	0.511	0.842	1.158	1.6	0.4	1.556	0.444	0.667	1.333	1.167	0.833	1.385	0.615	0.818	1.182	1	1
ATCAX3	0.917	1.083	0.545	1.87	0.857	1.091	0.857	0.779	0.975	1.2	0.825	1.875	0.375	0.25	1.5	1.5	0.3	1.2	1.05	0.75	1.2	0.667	0.333	2.667	0.333	1.857	0.714	1.286	0.143	0.9	1	1.3	0.8	1	1	1.556	0.444	0.909	1.091	0.583	1.417	1.412	0.588	1.286	0.714	0.667	1.333	1.5	0.5
ATCCX4	0.955	1.045	0.45	2.175	1.725	0.525	0.525	0.6	1.295	1.159	0.545	1.6	0.48	0.64	1.28	1.5	0.656	0.75	0.75	1.031	1.312	1.529	0.235	1.765	0.471	2	0.429	1	0.571	1.9	0.5	0.7	0.9	1.182	0.818	2	0	1.333	0.667	1.037	0.963	1.091	0.909	1.571	0.429	1.25	0.75	1.077	0.923
ATNCL2	1.19	0.81	0.686	1.714	1.114	1.371	0.514	0.6	0.778	1.222	1	1.6	1.12	0.56	0.72	2.118	0.353	1.412	0.706	0.706	0.706	0.952	0.571	2.095	0.381	1.419	0.774	1.419	0.387	1.548	0.258	1.677	0.516	0.909	1.091	1.25	0.75	1.412	0.588	1.059	0.941	1.029	0.971	1.273	0.727	1	1	1.556	0.444
ATCCX2	1.081	0.919	0.488	2.233	1.256	0.907	0.488	0.628	1.583	0.833	0.583	2.182	0.636	0.455	0.727	1.5	0	1.615	1.038	1.385	0.462	1.6	0	1.6	0.8	0.833	0.833	1.333	1	2.256	0.718	0.615	0.41	0.9	1.1	1.2	0.8	1.111	0.889	1.067	0.933	1	1	1.636	0.364	0.947	1.053	1.846	0.154
ATCAX6	1.067	0.933	0.646	1.2	1.846	0.923	0.831	0.554	1	1.083	0.917	1.257	1.143	0.686	0.914	1.231	0.769	0.923	1.231	0.923	0.923	1.867	0.533	1.6	0	1	0.167	2.167	0.667	2.057	0.457	0.914	0.571	1.429	0.571	1.25	0.75	0.778	1.222	1.222	0.778	1	1	1.538	0.462	0.96	1.04	0.889	1.111
ATNCL1	0.8	1.2	0.312	1.403	2.026	0.857	0.701	0.701	1.227	1.364	0.409	1.545	0.909	0.364	1.182	1.837	1.224	1.469	0.612	0.49	0.367	1.684	0	1.053	1.263	1.548	0.903	1.161	0.387	2.189	0.528	0.981	0.302	0.923	1.077	1.111	0.889	1.333	0.667	0.706	1.294	0.857	1.143	1.467	0.533	0.833	1.167	2	0
ATCCX3	0.955	1.045	0.825	1.35	1.575	0.675	0.675	0.9	1.167	0.917	0.917	1.695	0.746	0.61	0.949	0.476	0.762	1.048	0.762	1.429	1.524	1.818	0.242	1.455	0.485	1.625	0.75	1.5	0.125	1.872	0.426	0.851	0.851	0.737	1.263	1	1	1.4	0.6	1.04	0.96	1.158	0.842	1.385	0.615	1.238	0.762	1.067	0.933
ATCCX5	0.72	1.28	0.405	1.297	2.027	1.297	0.568	0.405	1.105	1.184	0.711	1.833	0.833	0.667	0.667	2	1.059	1.059	0.588	0.941	0.353	1.077	0.308	1.538	1.077	1.091	1.697	0.848	0.364	1.702	1.021	0.766	0.511	1.375	0.625	1.2	0.8	1.4	0.6	0.632	1.368	1.571	0.429	1.429	0.571	0.933	1.067	1.333	0.667
[truncated: 10 more columns]

## Sheet: Sheet2
CODONS	TTT	TTC	TTA	TTG	CTT	CTC	CTA	CTG	ATT	ATC	ATA	GTT	GTC	GTA	GTG	TCT	TCC	TCA	TCG	AGT	AGC	CCT	CCC	CCA	CCG	ACT	ACC	ACA	ACG	GCT	GCC	GCA	GCG	TAT	TAC	CAT	CAC	CAA	CAG	AAT	AAC	AAA	AAG	GAT	GAC	GAA	GAG	TGT	TGC
AMINOACIDS	F	F	L	L	L	L	L	L	I	I	I	V	V	V	V	S	S	S	S	S	S	P	P	P	P	T	T	T	T	A	A	A	A	Y	Y	H	H	Q	Q	N	N	K	K	D	D	E	E	C	C
	TTT	TTC	TTA	TTG	CTT	CTC	CTA	CTG	ATT	ATC	ATA	GTT	GTC	GTA	GTG	TCT	TCC	TCA	TCG	AGT	AGC	CCT	CCC	CCA	CCG	ACT	ACC	ACA	ACG	GCT	GCC	GCA	GCG	TAT	TAC	CAT	CAC	CAA	CAG	AAT	AAC	AAA	AAG	GAT	GAC	GAA	GAG	TGT	TGC
	0.803625	1.19637	0.529525	1.4351	1.35025	1.30665	0.66545	0.713	0.94135	1.25755	0.801125	1.5854	0.934125	0.430575	1.04983	1.6158	0.856675	0.96195	0.869775	0.862225	0.833575	1.72397	0.3003	1.29202	0.68375	1.12355	0.824825	1.29095	0.760575	1.74465	0.751225	0.78705	0.717075	0.8668	1.1332	1.12182	0.878175	1.1513	0.8487	0.749375	1.25062	0.9468	1.0532	1.21813	0.781875	0.8927	1.1073	1.1926	0.8074
	0.80205	1.19795	0.53565	1.43425	1.36135	1.27305	0.6908	0.70515	0.97045	1.20745	0.82205	1.5463	0.9855	0.40215	1.06585	1.5597	0.89265	0.9839	0.8516	0.85525	0.8566	1.6784	0.30875	1.3261	0.6869	1.1231	0.7923	1.30895	0.77555	1.7671	0.72765	0.7647	0.7408	0.88175	1.11825	1.18155	0.81845	1.17425	0.82575	0.74925	1.25075	0.9111	1.0889	1.2504	0.7496	0.87195	1.12805	1.2249	0.7751
	0.786947	1.21305	0.576842	1.44095	1.342	1.29753	0.604263	0.738842	0.983474	1.23753	0.779	1.62626	0.929263	0.410211	1.03442	1.65895	0.803211	0.952211	0.884316	0.866105	0.835105	1.73747	0.279895	1.21453	0.768211	1.16742	0.846105	1.28311	0.703263	1.66916	0.771895	0.832158	0.726842	0.861211	1.13879	1.10363	0.896368	1.18	0.82	0.765789	1.23421	0.933263	1.06674	1.25253	0.747474	0.897684	1.10232	1.204	0.796
	0.906714	1.09329	0.646071	1.55157	1.53493	0.982143	0.667714	0.6175	1.09521	1.059	0.845571	1.59221	0.820286	0.524571	1.06286	1.50079	0.680929	1.25571	0.809857	0.896929	0.855714	1.53271	0.412286	1.54343	0.5115	1.27957	0.767	1.36829	0.584786	1.75279	0.742	0.908214	0.596786	0.998643	1.00136	1.23814	0.761857	1.19079	0.809214	0.971143	1.02886	1.16571	0.834286	1.34664	0.653357	1.00486	0.995143	1.33029	0.669714
	0.824834	1.17517	0.572022	1.46547	1.39713	1.21484	0.657057	0.693623	0.997622	1.19038	0.811937	1.58754	0.917293	0.441877	1.05324	1.58381	0.808366	1.03844	0.853887	0.870127	0.845249	1.66814	0.325308	1.34402	0.66259	1.17341	0.807558	1.31282	0.706043	1.73342	0.748192	0.823031	0.695376	0.902101	1.0979	1.16129	0.838713	1.17408	0.825916	0.808889	1.19111	0.989219	1.01078	1.26692	0.733076	0.916798	1.0832	1.23795	0.762054
[truncated: 10 more columns]
