# Supplementary material for: Evolutionary dynamics of the calcium/cation antiporter superfamily in Brassicaceae: codon usage, selection pressure, and BnCaCAs role in abiotic stress response
Source: Front Plant Sci. 2025 Jul 8;16:1506461. doi: 10.3389/fpls.2025.1506461 (PMC12279817; doi:10.3389/fpls.2025.1506461)
Supplement: Supplementary file 7 [file Table7.xlsx]

## Sheet: Sheet1
Supplementary File 7: Selection pressure analysis and duplication mode of CaCA gene family in B. napus, B. rapa, B. oleracea, and A. thaliana
Gene 1	Gene 2	Ka	Ks	Ka/Ks	Selection Pressure
BnCCX10	BoCCX3	0	0.0154645	0	Purifying
BnCAX6	BnCAX14	0.00307877	0.136953	0.0224805	Purifying
BnCAX6	BoCAX5	0.00410644	0.137122	0.0299472	Purifying
BnCAX10	BrCAX1	0.00378281	0.118255	0.0319886	Purifying
BnNCL1	BoNCL2	0.00378717	0.0963295	0.0393147	Purifying
BnMHX1	BrMHX1	0.000823836	0.0178656	0.046113	Purifying
BnNCL2	BrNCL1	0.0157617	0.336121	0.046893	Purifying
BnNCL3	BrNCL3	0.0154734	0.31212	0.0495752	Purifying
BnNCL3	BoNCL3	0.0151993	0.301406	0.0504279	Purifying
BnNCL3	BnNCL5	0.0148172	0.291643	0.050806	Purifying
BnCAX1	BnCAX9	0.00796027	0.151228	0.0526376	Purifying
BnCAX5	BnCAX12	0.00284585	0.0519291	0.0548026	Purifying
BnNCL1	BnNCL6	0.00530741	0.0910767	0.058274	Purifying
AtNCL1	BrNCL3	0.0279785	0.476661	0.0586968	Purifying
BnNCL3	BnNCL4	0.00686416	0.116641	0.0588486	Purifying
BnCCX7	BoCCX8	0.00996003	0.161014	0.061858	Purifying
BnCAX2	BnCAX6	0.0225751	0.361193	0.0625013	Purifying
BnCAX6	BrCAX1	0.0230923	0.36867	0.0626367	Purifying
BnCAX5	BnCAX13	0.0207109	0.329373	0.0628798	Purifying
BnCAX5	BoCAX4	0.0207109	0.329373	0.0628798	Purifying
BnNCL2	BrNCL2	0.0232322	0.357424	0.0649989	Purifying
BnNCL3	BoNCL1	0.00763074	0.116641	0.0654207	Purifying
BnCAX5	BoCAX3	0.00284585	0.0425	0.0669613	Purifying
BnNCL2	BnNCL5	0.0101031	0.150669	0.067055	Purifying
BnNCL2	BnNCL4	0.0221118	0.324771	0.0680841	Purifying
BoNCL3	BrNCL2	0.0231573	0.3395	0.0682099	Purifying
BoCAX3	BoCAX4	0.0211926	0.309462	0.0684821	Purifying
BnNCL1	BnNCL2	0.0240098	0.350418	0.0685176	Purifying
BnNCL4	BrNCL3	0.0218609	0.315435	0.069304	Purifying
BoNCL3	BrNCL3	0.0100914	0.145413	0.0693978	Purifying
BnCAX6	BnCAX10	0.0256263	0.367161	0.0697959	Purifying
BnNCL2	BrNCL3	0.00588138	0.0840273	0.0699936	Purifying
AtNCL1	BnNCL3	0.0305711	0.436757	0.0699956	Purifying
BnNCL5	BrNCL2	0.0227766	0.318208	0.0715778	Purifying
BoNCL1	BrNCL3	0.0226535	0.315435	0.0718169	Purifying
BoMHX1	BrMHX1	0.00578236	0.0799158	0.0723557	Purifying
BnCAX1	BoCAX1	0.0108985	0.149785	0.0727608	Purifying
BnCAX4	BnCAX5	0.023643	0.320485	0.0737726	Purifying
BnCAX2	BnCAX10	0.00869873	0.117579	0.073982	Purifying
BrNCL2	BrNCL3	0.0249584	0.324469	0.0769209	Purifying
BnCAX4	BnCAX13	0.0038047	0.0484528	0.0785239	Purifying
BnCAX4	BoCAX4	0.0038047	0.0484528	0.0785239	Purifying
BnCAX6	BrCAX8	0.0370854	0.469386	0.0790082	Purifying
BnNCL1	BrNCL1	0.0285878	0.352239	0.0811601	Purifying
BnCAX1	BnCAX6	0.0385383	0.472096	0.0816322	Purifying
BnCAX13	BrCAX3	0.337386	4.12202	0.0818497	Purifying
BoCAX4	BrCAX3	0.337386	4.12202	0.0818497	Purifying
BnCCX2	BoCCX2	0.00564709	0.0686614	0.0822455	Purifying
AtCAX2	BnCAX1	0.0469499	0.560576	0.083753	Purifying
BnNCL3	BrNCL2	0.0293871	0.347983	0.0844497	Purifying
BoNCL2	BrNCL1	0.0293625	0.341674	0.0859371	Purifying
AtCAX2	BoCAX1	0.0470533	0.545587	0.0862435	Purifying
BnCCX7	BnCCX14	0.0141582	0.160684	0.0881122	Purifying
BnCAX4	BrCAX3	0.336814	3.80761	0.0884581	Purifying
BnCAX6	BnCAX9	0.0359532	0.403985	0.0889965	Purifying
BnNCL6	BrNCL1	0.0301509	0.337984	0.0892081	Purifying
BnCAX9	BoCAX1	0.00297619	0.0333018	0.0893704	Purifying
AtNCL1	BoNCL2	0.038712	0.431604	0.0896934	Purifying
AtCAX2	BnCAX14	0.0374969	0.413387	0.0907065	Purifying
BnMHX2	BoMHX1	0.00164632	0.0179419	0.0917582	Purifying
AtCAX2	BoCAX5	0.0384006	0.410314	0.0935883	Purifying
AtCAX2	BnCAX6	0.041336	0.431417	0.0958146	Purifying
BoCAX7	BrCAX2	0.105032	1.07225	0.0979548	Purifying
BnCCX4	BoCCX4	0.0169749	0.172541	0.0983817	Purifying
BnCAX6	BoCAX1	0.039072	0.392858	0.0994558	Purifying
BnCCX6	BoCCX7	0.00940697	0.0940234	0.100049	Purifying
BnMHX1	BoMHX1	0.00661025	0.0660493	0.100081	Purifying
BnCAX16	BrCAX2	0.114621	1.13215	0.101242	Purifying
BnCCX14	BoCCX8	0.00745811	0.0715588	0.104224	Purifying
BnMHX1	BnMHX2	0.0049529	0.0469412	0.105513	Purifying
BnNCL5	BoNCL3	0.00309598	0.0292482	0.105852	Purifying
BnCCX5	BoCCX6	0.0166309	0.156775	0.106081	Purifying
BnCAX5	BrCAX4	0.122345	1.14886	0.106493	Purifying
BnCAX3	BrCAX2	0.129125	1.20338	0.107302	Purifying
BnNCL6	BoNCL2	0.00151191	0.0140574	0.107552	Purifying
AtMHX	BoMHX1	0.040768	0.37381	0.109061	Purifying
AtCCX4	BnCCX4	0.0791489	0.717164	0.110364	Purifying
BnCAX5	BrCAX3	0.326991	2.95944	0.110491	Purifying
BoCAX3	BrCAX4	0.121066	1.09496	0.110567	Purifying
AtCCX2	BnCCX1	0.0823892	0.735911	0.111955	Purifying
AtMHX	BnMHX1	0.0412277	0.358411	0.115029	Purifying
BnCAX12	BrCAX4	0.12601	1.09496	0.115081	Purifying
BnCAX9	BrCAX8	0.0196106	0.16945	0.115731	Purifying
AtCCX2	BnCCX8	0.0786228	0.674344	0.116592	Purifying
AtCAX5	BoCAX6	0.0614384	0.522261	0.117639	Purifying
AtMHX	BrMHX1	0.0412393	0.349885	0.117865	Purifying
BnCCX8	BrCCX2	0.439453	3.72671	0.11792	Purifying
AtCAX5	BnCAX15	0.0625917	0.515293	0.121468	Purifying
AtCCX2	BoCCX1	0.0892907	0.720561	0.123918	Purifying
BnCAX12	BoCAX3	0.00570074	0.0456762	0.124808	Purifying
BoCAX4	BrCAX4	0.125454	1.00064	0.125373	Purifying
AtCCX4	BoCCX4	0.0897955	0.709471	0.126567	Purifying
AtCCX5	BnCCX5	0.0881034	0.69037	0.127618	Purifying
AtCCX5	BnCCX13	0.0949606	0.740406	0.128255	Purifying
BnCCX5	BnCCX13	0.0175613	0.136455	0.128697	Purifying
BnCAX2	BrCAX1	0.0090111	0.0693035	0.130024	Purifying
AtCCX2	BrCCX1	0.0827044	0.629308	0.131421	Purifying
BnCCX2	BnCCX9	0.012975	0.0973529	0.133278	Purifying
AtCCX5	BoCCX6	0.0992427	0.743995	0.133392	Purifying
BnCCX14	BrCCX7	0.506233	3.77739	0.134017	Purifying
BoCCX2	BrCCX3	0.578578	4.24179	0.136399	Purifying
AtCAX6	AtCAX2	0.0959379	0.688653	0.139312	Purifying
BoCAX1	BrCAX8	0.0226737	0.161317	0.140553	Purifying
AtCCX3	BnCCX3	0.0830301	0.569585	0.145773	Purifying
AtCCX3	BnCCX12	0.0797866	0.528468	0.150977	Purifying
AtCCX3	BoCCX5	0.0797866	0.528468	0.150977	Purifying
BnCCX3	BnCCX12	0.0193816	0.127792	0.151665	Purifying
BnCCX3	BoCCX5	0.0193816	0.127792	0.151665	Purifying
BoCCX2	BoCCX7	0.0526874	0.344055	0.153137	Purifying
BnCCX1	BrCCX1	0.0806291	0.519246	0.155281	Purifying
BnCCX13	BoCCX6	0.00518622	0.0333032	0.155727	Purifying
AtCAX5	BnCAX7	0.0732357	0.455926	0.160631	Purifying
BnCCX9	BrCCX3	0.598801	3.70516	0.161613	Purifying
BnCAX1	BrCAX8	0.0155407	0.0956432	0.162486	Purifying
BnCCX7	BnCCX8	0.0711185	0.43594	0.163138	Purifying
AtCAX5	BrCAX6	0.0756661	0.460256	0.1644	Purifying
AtCAX3	BrCAX2	0.154703	0.940077	0.164564	Purifying
BoCCX1	BrCCX1	0.0794231	0.474554	0.167364	Purifying
BnCCX1	BnCCX8	0.0307992	0.181886	0.169332	Purifying
AtCCX1	BoCCX7	0.0696064	0.410674	0.169493	Purifying
AtCCX1	BoCCX2	0.0788951	0.451613	0.174696	Purifying
BnCCX6	BoCCX2	0.0556745	0.318688	0.174699	Purifying
AtCAX4	BoCAX8	0.0668882	0.380536	0.175773	Purifying
AtCCX1	BnCCX6	0.0732524	0.415662	0.176231	Purifying
AtNCL2	BrNCL3	0.71733	3.94489	0.181838	Purifying
BnCCX8	BnCCX14	0.0749254	0.411466	0.182094	Purifying
BnCCX8	BoCCX8	0.0739558	0.404029	0.183046	Purifying
BoCCX8	BrCCX7	0.52169	2.84377	0.18345	Purifying
AtCAX4	BnCAX8	0.0642321	0.349914	0.183566	Purifying
AtNCL2	BoNCL2	0.701218	3.78707	0.185161	Purifying
AtCAX5	BnCAX11	0.0843189	0.4376	0.192685	Purifying
AtCAX4	BrCAX7	0.53235	2.76268	0.192693	Purifying
BnCCX1	BoCCX1	0.0363775	0.185099	0.19653	Purifying
AtCAX1	BnCAX13	0.0960495	0.479097	0.200481	Purifying
AtCAX1	BoCAX4	0.0960495	0.479097	0.200481	Purifying
AtCAX3	BnCAX16	0.0750263	0.37415	0.200524	Purifying
AtCAX1	BnCAX4	0.0960333	0.473857	0.202663	Purifying
BoCCX4	BrCCX5	0.556044	2.71336	0.204928	Purifying
AtCAX3	BnCAX3	0.0760763	0.365646	0.20806	Purifying
AtNCL2	BnNCL3	0.727839	3.48856	0.208636	Purifying
BnCCX6	BrCCX6	0.596398	2.84544	0.209598	Purifying
AtCAX4	BnCAX17	0.0880517	0.416384	0.211467	Purifying
AtCAX5	BoCAX2	0.101967	0.478755	0.212983	Purifying
BoCCX2	BrCCX6	0.590063	2.6504	0.222632	Purifying
BnCCX4	BrCCX5	0.54603	2.42022	0.225611	Purifying
BnCCX9	BrCCX6	0.576772	2.54796	0.226366	Purifying
BoCCX7	BrCCX6	0.59239	2.57141	0.230376	Purifying
BnCCX9	BoCCX2	0.0124816	0.0540034	0.231126	Purifying
BoCAX8	BrCAX7	0.527108	2.27532	0.231663	Purifying
BnCAX3	BnCAX16	0.0137159	0.0587576	0.233431	Purifying
BnCAX17	BrCAX7	0.569699	2.39809	0.237563	Purifying
BnCCX8	BrCCX7	0.531799	2.13358	0.249252	Purifying
AtCCX1	BrCCX6	0.569403	2.24644	0.253469	Purifying
BnCAX8	BrCAX7	0.528454	2.05533	0.257115	Purifying
BnCCX8	BoCCX1	0.0185768	0.0662793	0.280281	Purifying
BoCCX7	BrCCX3	0.591541	2.08362	0.283901	Purifying
BnCAX16	BoCAX7	0.0101469	0.0322964	0.314182	Purifying
BnCCX12	BrCCX4	0.557989	1.75918	0.317187	Purifying
BoCCX5	BrCCX4	0.557989	1.75918	0.317187	Purifying
BnCAX8	BoCAX8	0.00882705	0.0275327	0.320603	Purifying
BnCCX3	BrCCX4	0.549724	1.63562	0.336096	Purifying
BnCAX8	BnCAX17	0.0259055	0.0611274	0.423795	Purifying
BnCAX7	BnCAX11	0.0107193	0.0207327	0.517022	Purifying
BnCAX11	BrCAX6	0.010726	0.020691	0.518389	Purifying
BnCAX17	BoCAX8	0.0147779	0.025669	0.575707	Purifying
BnCAX15	BoCAX6	0.00198364	0.00319745	0.620381	Purifying
BnCAX11	BoCAX2	0.0325603	0.0493193	0.660194	Purifying
BnCAX7	BoCAX2	0.0418612	0.0610866	0.685276	Purifying
BoCAX2	BrCAX6	0.0418891	0.0609535	0.687229	Purifying
AtCAX1	BrCAX3	0.365106	NaN	NaN	Purifying
AtCAX2	BrCAX5	0.50784	NaN	NaN	Purifying
AtCCX3	BrCCX4	0.519182	NaN	NaN	Purifying
AtCCX4	BrCCX5	0.553436	NaN	NaN	Purifying
BnCAX10	BrCAX5	0.503717	NaN	NaN	Purifying
BnCAX13	BoCAX4	0	0	NaN	Purifying
BnCAX14	BrCAX5	0.483642	NaN	NaN	Purifying
BnCAX2	BrCAX5	0.508387	NaN	NaN	Purifying
BnCAX6	BrCAX5	0.471291	NaN	NaN	Purifying
BnCAX9	BrCAX5	0.494771	NaN	NaN	Purifying
BnCCX12	BoCCX5	0	0	NaN	Purifying
BnCCX2	BrCCX3	0.56819	NaN	NaN	Purifying
BnCCX7	BrCCX7	0.525329	NaN	NaN	Purifying
BoCAX5	BrCAX5	0.486464	NaN	NaN	Purifying
BrCAX1	BrCAX5	0.508969	NaN	NaN	Purifying
BnCAX14	BoCAX5	0.00102197	0	#NAME?	Purifying
BnCAX7	BrCAX6	0.00213087	0	#NAME?	Purifying
BnNCL4	BoNCL1	0.000760167	0	#NAME?	Purifying
