# Supplementary material for: Evolutionary dynamics of the calcium/cation antiporter superfamily in Brassicaceae: codon usage, selection pressure, and BnCaCAs role in abiotic stress response
Source: Front Plant Sci. 2025 Jul 8;16:1506461. doi: 10.3389/fpls.2025.1506461 (PMC12279817; doi:10.3389/fpls.2025.1506461)
Supplement: Supplementary file 8 [file Table8.xlsx]

## Sheet: Sheet1
Supplementary File 8: Cis-Regulatory Element Frequencies Identified in the CaCA Gene Family in Brassica Species
Group	Cis Elements	Function	BnCAX1	BnCAX10	BnCAX11	BnCAX12	BnCAX13	BnCAX14	BnCAX15	BnCAX16	BnCAX17	BnCAX2	BnCAX3	BnCAX3	BnCAX4	BnCAX5	BnCAX6	BnCAX7	BnCAX8	BnCAX9	BnCCX1	BnCCX10	BnCCX11	BnCCX12	BnCCX13	BnCCX14	BnCCX2	BnCCX3	BnCCX4	BnCCX5	BnCCX6	BnCCX7	BnCCX8	BnCCX9	BnMHX1	BnMHX2	BnNCL1	BnNCL2	BnNCL3	BnNCL4	BnNCL5	BnNCL6	BnNCL6	BoCAX1	BoCAX2	BoCAX3	BoCAX4	BoCAX5	BoCAX6
Hormone Response	ABRE	cis-acting element involved in the abscisic acid responsiveness	0	0	3	0	0	0	0	1	4	1	0	0	0	0	0	2	0	0	0	0	0	0	0	0	1	0	3	1	1	0	1	2	6	3	3	0	0	0	4	0	0	0	1	0	0	0	0
	ABRE2	cis-acting element involved in the abscisic acid responsiveness	0	0	1	0	0	0	0	0	0	0	0	0	0	0	0	1	0	0	0	0	0	0	0	0	0	0	0	0	0	0	0	0	0	0	0	0	0	0	0	0	0	0	1	0	0	0	0
	ABRE3a	cis-acting element involved in the abscisic acid responsiveness	0	0	0	0	0	0	1	0	1	0	0	0	0	0	0	0	1	0	3	1	0	1	1	0	0	1	0	0	0	0	1	0	0	0	0	0	0	0	0	0	1	0	0	0	0	0	1
	ABRE4	cis-acting element involved in the abscisic acid responsiveness	0	0	0	0	0	0	1	0	1	0	0	0	0	0	0	0	1	0	3	1	0	1	1	0	0	1	0	0	0	0	1	0	0	0	0	0	0	0	0	0	1	0	0	0	0	0	1
	ACTCATCCT sequence	abscisic acid-responsive	0	0	0	0	0	0	0	0	0	0	0	0	0	0	0	0	0	0	0	0	0	0	0	0	0	0	0	0	0	0	0	0	0	0	1	0	0	0	0	0	0	0	0	0	0	0	0
	AuxRE	cis-acting regulatory element involved in auxin responsiveness	0	0	0	0	0	0	0	0	0	0	0	0	0	0	0	0	1	0	0	0	0	0	0	0	0	0	0	0	0	0	0	0	0	0	0	0	0	0	0	0	0	0	0	0	0	0	0
	AuxRR-core	cis-acting regulatory element involved in auxin responsiveness	0	0	0	0	0	1	0	0	0	0	0	0	0	0	1	0	0	0	0	0	0	0	0	0	0	1	0	0	0	0	0	0	0	0	0	0	0	0	0	0	0	0	0	0	0	1	0
	ERE	ethylene-responsive element	1	0	0	1	2	1	1	2	0	0	0	3	0	1	0	0	0	0	0	1	1	0	0	0	2	2	0	1	1	0	2	3	0	1	1	2	5	0	1	0	3	0	1	2	2	0	1
	GARE-motif	gibberellin-responsive element	0	0	1	0	0	0	0	0	0	0	0	0	0	0	1	1	0	0	0	0	1	0	1	0	0	1	0	0	0	1	0	1	0	0	0	0	0	0	0	0	0	0	2	0	0	0	0
	LS7	salicylic acid	0	0	0	0	0	0	0	0	0	0	0	0	0	0	0	0	0	0	0	0	0	0	0	0	0	0	0	0	1	0	0	0	0	0	0	0	0	0	0	0	0	0	0	0	0	0	0
	P-box	gibberellin-responsive element	1	1	3	0	0	0	0	0	0	0	0	0	0	0	0	1	0	0	0	0	0	0	0	1	0	0	1	0	0	1	0	0	0	0	0	0	0	0	0	0	0	0	1	0	0	0	0
	TATC-box	cis-acting element involved in gibberellin-responsiveness	0	0	0	0	0	1	0	0	0	0	0	0	0	0	1	0	0	0	0	0	0	0	0	0	1	0	0	2	0	0	0	2	0	0	0	0	0	0	0	0	0	0	0	0	0	1	0
	TCA-element	cis-acting element involved in salicylic acid responsiveness	1	1	0	1	1	1	0	1	1	0	0	0	0	0	1	0	0	1	0	0	0	0	0	0	0	0	0	0	1	0	0	0	0	0	0	0	0	0	0	0	0	2	0	0	1	1	0
	TGA-element	auxin-responsive element	0	0	1	2	0	1	0	0	2	1	0	0	0	1	1	0	3	1	1	0	0	1	1	0	0	0	0	1	1	0	0	0	0	0	2	0	0	1	0	0	0	1	0	1	0	1	0
Stress Response	AP-1	Cd response	0	0	0	0	0	0	0	0	0	0	0	0	0	0	0	0	0	0	0	0	0	0	0	0	0	0	0	0	0	0	0	0	0	0	0	0	0	0	0	0	0	0	1	0	0	0	0
	ARE	cis-acting regulatory element essential for the anaerobic induction	4	1	6	0	2	2	2	3	2	1	0	2	1	1	4	6	3	0	1	2	3	3	0	0	3	0	3	2	2	2	4	4	2	2	3	3	2	1	2	0	2	2	5	1	2	2	2
	AT-rich sequence	element for maximal elicitor-mediated activation (2copies)	0	0	0	0	0	0	0	0	0	0	1	0	0	0	0	0	0	0	0	0	0	0	0	0	0	0	0	0	0	0	0	0	0	0	0	0	0	0	0	1	0	0	0	0	0	0	0
	box S	wounding and pathogen response	0	0	0	0	0	0	0	0	0	0	0	0	0	0	0	0	0	0	0	0	0	0	0	0	0	0	0	1	0	0	0	0	0	0	0	0	0	1	0	0	0	0	0	0	0	0	0
	CARE	ABA response, GA response	0	0	0	0	0	0	0	0	0	0	0	0	0	0	0	0	0	0	0	0	0	0	0	0	0	0	0	0	1	0	0	0	0	0	0	0	0	1	0	0	0	0	0	0	0	0	0
	DRE	drought response	0	0	0	0	0	0	0	0	0	0	0	0	0	0	0	0	0	0	0	0	0	0	0	0	0	0	0	0	0	0	0	0	0	0	0	0	0	0	0	0	0	0	0	0	0	0	0
	DRE core	drought response	1	1	0	0	0	0	1	0	0	0	0	0	0	0	1	0	0	0	2	1	0	0	1	1	0	0	0	0	0	1	2	0	0	1	0	1	0	1	1	0	0	0	0	0	0	0	1
	DRE1	drought response	0	0	0	0	0	0	0	0	0	0	0	0	0	0	0	0	0	0	1	0	0	0	0	0	0	0	0	0	0	0	0	0	1	1	1	0	0	1	0	0	0	0	0	0	0	0	0
	GC-motif	enhancer-like element involved in anoxic specific inducibility	0	0	0	0	0	0	0	0	0	0	0	0	0	0	0	0	0	0	0	0	0	0	0	0	0	0	0	0	0	0	0	0	1	0	0	0	0	0	0	0	0	1	0	0	0	0	0
	LTR	cis-acting element involved in low-temperature responsiveness	1	1	0	0	0	2	0	0	0	0	0	0	0	0	0	0	0	1	0	0	9	0	0	0	0	0	2	0	0	5	0	0	0	0	3	2	1	3	0	0	2	1	0	0	0	2	0
	MBS	MYB binding site involved in drought-inducibility	1	2	0	0	0	0	0	1	0	1	0	1	0	0	1	0	0	1	0	0	0	0	2	0	0	0	0	2	1	0	0	0	0	0	0	2	0	0	0	0	0	0	0	0	0	0	0
	MYB	water response, drought response	0	0	1	6	2	2	1	0	0	8	0	0	1	4	4	2	5	0	6	0	3	1	7	3	0	4	3	0	4	0	2	3	2	1	3	6	0	2	0	0	2	4	3	2	2	0	1
	Myb	Stress response	6	2	0	0	0	0	0	3	0	0	0	2	0	0	0	0	0	9	0	3	0	0	0	0	2	0	0	6	0	3	0	0	0	0	0	0	0	0	0	0	0	0	0	0	0	2	0
	MYB recognition site	drought response	0	0	0	0	0	0	0	0	0	0	0	0	1	0	0	0	0	0	1	1	1	0	1	0	0	1	0	0	0	0	0	0	0	0	0	0	0	1	0	0	0	0	0	0	0	0	0
	MYC	drought response	0	2	2	0	1	1	4	1	4	2	0	1	2	1	4	1	5	2	0	0	2	0	2	1	2	3	2	2	1	1	1	2	5	6	4	0	2	3	1	0	2	2	1	0	1	1	4
	Myc	Stress response	1	0	1	0	0	2	2	1	2	0	0	0	0	0	3	0	0	0	1	1	0	0	0	0	0	0	2	0	0	0	1	0	0	0	0	0	0	0	0	0	1	2	1	0	0	2	2
	TC-rich repeats	cis-acting element involved in defense and stress responsiveness	1	0	2	1	0	1	2	0	1	0	0	0	0	1	1	0	0	0	1	0	1	0	0	1	0	0	0	1	1	0	0	0	0	0	1	1	3	3	1	0	1	0	1	1	0	1	2
	W box	elicitor responsive cis-element	1	2	0	0	1	0	0	0	2	1	0	0	1	0	1	1	1	1	0	1	1	1	0	0	0	1	1	1	0	0	0	0	0	0	0	0	0	0	0	0	0	4	0	0	1	0	0
	WRE3	wounding	1	0	0	0	0	0	0	2	0	0	0	2	0	0	0	0	0	0	3	1	0	0	0	0	1	0	1	0	0	0	1	1	1	1	1	0	0	0	0	0	0	0	1	0	0	0	0
	WUN-motif	wound-responsive element	1	0	0	1	0	0	0	3	1	0	0	1	0	2	0	0	0	0	0	0	0	0	0	0	0	0	1	0	0	0	0	0	1	2	0	1	0	1	1	0	0	0	0	2	0	0	0
[truncated: 35 more columns]
